# Supplementary material for: The Genomic Basis of Adaptation to High Elevations in Africanized Honey Bees
Source: Genome Biol Evol. 2023 Aug 25;15(9):evad157. doi: 10.1093/gbe/evad157 (PMC10484329; doi:10.1093/gbe/evad157)
Supplement: evad157_Supplementary_Data [file evad157_supplementary_data.zip]

Archive with 3 entries (3 files):
- suppfigs_everittV3.pdf
- Supplementary Information Legends.docx
- supp_tables_S1_S6_postrev.xlsx
