# Supplementary material for: The Genomic Basis of Adaptation to High Elevations in Africanized Honey Bees
Source: Genome Biol Evol. 2023 Aug 25;15(9):evad157. doi: 10.1093/gbe/evad157 (PMC10484329; doi:10.1093/gbe/evad157)
Supplement: evad157_Supplementary_Data [file evad157_supplementary_data.zip › supp_tables_S1_S6_postrev.xlsx]

## Sheet: S1 Sample metadata
sample name	species	caste	population	location	mean coverage	run accession	reference
C1	admixed	worker	Colombian lowland	Colombia: Carmen de Tonchalá, 317 m asl	6.52606	SRR21999692	this study
C2	admixed	worker	Colombian lowland	Colombia: Carmen de Tonchalá, 317 m asl	9.05657	SRR21999691	this study
C3	admixed	worker	Colombian lowland	Colombia: Carmen de Tonchalá, 317 m asl	7.32517	SRR21999680	this study
C4	admixed	worker	Colombian lowland	Colombia: Carmen de Tonchalá, 317 m asl	5.46058	SRR21999670	this study
C5	admixed	worker	Colombian lowland	Colombia: Carmen de Tonchalá, 317 m asl	9.05657	SRR21999669	this study
C6	admixed	worker	Colombian lowland	Colombia: Carmen de Tonchalá, 317 m asl	6.52606	SRR21999668	this study
C7	admixed	worker	Colombian lowland	Colombia: Carmen de Tonchalá, 317 m asl	10.3884	SRR21999667	this study
C8	admixed	worker	Colombian lowland	Colombia: Carmen de Tonchalá, 317 m asl	11.0543	SRR21999666	this study
C9	admixed	worker	Colombian lowland	Colombia: Carmen de Tonchalá, 317 m asl	7.59154	SRR21999665	this study
C10	admixed	worker	Colombian lowland	Colombia: Carmen de Tonchalá, 317 m asl	7.0588	SRR21999664	this study
C11	admixed	worker	Colombian lowland	Colombia: Carmen de Tonchalá, 317 m asl	6.65924	SRR21999690	this study
CV1	admixed	worker	Colombian lowland	Colombia: Carmen de Tonchalá, 317 m asl	12.253	SRR21999689	this study
CV2	admixed	worker	Colombian lowland	Colombia: Carmen de Tonchalá, 317 m asl	8.7902	SRR21999688	this study
CV3	admixed	worker	Colombian lowland	Colombia: Carmen de Tonchalá, 317 m asl	9.58931	SRR21999687	this study
CV4	admixed	worker	Colombian lowland	Colombia: Carmen de Tonchalá, 317 m asl	9.45612	SRR21999686	this study
P1	admixed	worker	Colombian highland	Colombia: Pamplona, 2400 m asl	7.59154	SRR21999685	this study
P2	admixed	worker	Colombian highland	Colombia: Pamplona, 2400 m asl	9.32294	SRR21999684	this study
P3	admixed	worker	Colombian highland	Colombia: Pamplona, 2400 m asl	10.9212	SRR21999683	this study
P4	admixed	worker	Colombian highland	Colombia: Pamplona, 2400 m asl	5.19421	SRR21999682	this study
P5	admixed	worker	Colombian highland	Colombia: Pamplona, 2400 m asl	14.1176	SRR21999681	this study
P6	admixed	worker	Colombian highland	Colombia: Pamplona, 2400 m asl	10.2552	SRR21999679	this study
P7	admixed	worker	Colombian highland	Colombia: Pamplona, 2400 m asl	10.5216	SRR21999678	this study
P8	admixed	worker	Colombian highland	Colombia: Pamplona, 2400 m asl	9.32294	SRR21999677	this study
P9	admixed	worker	Colombian highland	Colombia: Pamplona, 2400 m asl	9.98886	SRR21999676	this study
P10	admixed	worker	Colombian highland	Colombia: Pamplona, 2400 m asl	7.45835	SRR21999675	this study
PV5	admixed	worker	Colombian highland	Colombia: Pamplona, 2400 m asl	21.1764	SRR21999674	this study
PV6	admixed	worker	Colombian highland	Colombia: Pamplona, 2400 m asl	16.6481	SRR21999673	this study
PV8	admixed	worker	Colombian highland	Colombia: Pamplona, 2400 m asl	28.102	SRR21999672	this study
PV9	admixed	worker	Colombian highland	Colombia: Pamplona, 2400 m asl	18.3795	SRR21999671	this study
MS 92	Apis mellifera scutellata	worker	Group A ref pop	Kenya: Mau savannah lowland	18.7347	SRR5115489	Wallberg et al. 2017
MS 100	Apis mellifera scutellata	worker	Group A ref pop	Kenya: Mau savannah lowland	19.0898	SRR5115490	Wallberg et al. 2017
MKS 58	Apis mellifera scutellata	worker	Group A ref pop	Kenya: Mt Kenya savannah lowland	13.94	SRR5115494	Wallberg et al. 2017
MKS 55	Apis mellifera scutellata	worker	Group A ref pop	Kenya: Mt Kenya savannah lowland	15.9378	SRR5115498	Wallberg et al. 2017
MS 107	Apis mellifera scutellata	worker	Group A ref pop	Kenya: Mau savannah lowland	13.4073	SRR5115501	Wallberg et al. 2017
MKS 54	Apis mellifera scutellata	worker	Group A ref pop	Kenya: Mt Kenya savannah lowland	11.8091	SRR5115502	Wallberg et al. 2017
MKS 67	Apis mellifera scutellata	worker	Group A ref pop	Kenya: Mt Kenya savannah lowland	11.4983	SRR5115504	Wallberg et al. 2017
MS 101	Apis mellifera scutellata	worker	Group A ref pop	Kenya: Mau savannah lowland	16.1154	SRR5115506	Wallberg et al. 2017
MKS 14	Apis mellifera scutellata	worker	Group A ref pop	Kenya: Mt Kenya savannah lowland	12.2086	SRR5115508	Wallberg et al. 2017
MKS 70	Apis mellifera scutellata	worker	Group A ref pop	Kenya: Mt Kenya savannah lowland	12.7857	SRR5115509	Wallberg et al. 2017
MKS 16	Apis mellifera scutellata	worker	Group A ref pop	Kenya: Mt Kenya savannah lowland	11.0099	SRR5115510	Wallberg et al. 2017
MKS 68	Apis mellifera scutellata	worker	Group A ref pop	Kenya: Mt Kenya savannah lowland	11.2319	SRR5115512	Wallberg et al. 2017
MS 95	Apis mellifera scutellata	worker	Group A ref pop	Kenya: Mau savannah lowland	16.8701	SRR5115515	Wallberg et al. 2017
MS 99	Apis mellifera scutellata	worker	Group A ref pop	Kenya: Mau savannah lowland	12.9633	SRR5115516	Wallberg et al. 2017
MKS 66	Apis mellifera scutellata	worker	Group A ref pop	Kenya: Mt Kenya savannah lowland	20.7768	SRR5115518	Wallberg et al. 2017
MS 91	Apis mellifera scutellata	worker	Group A ref pop	Kenya: Mau savannah lowland	13.1853	SRR5115520	Wallberg et al. 2017
MS 104	Apis mellifera scutellata	worker	Group A ref pop	Kenya: Mau savannah lowland	15.4938	SRR5115521	Wallberg et al. 2017
MS 94	Apis mellifera scutellata	worker	Group A ref pop	Kenya: Mau savannah lowland	8.16867	SRR5115522	Wallberg et al. 2017
MS 97	Apis mellifera scutellata	worker	Group A ref pop	Kenya: Mau savannah lowland	12.1198	SRR5115527	Wallberg et al. 2017
C181	Apis mellifera carnica	worker	Group C ref pop	Germany: North Rhine-Westphalia	42.264	SRR957080	Harpur et al. 2014
C182	Apis mellifera carnica	worker	Group C ref pop	Germany: North Rhine-Westphalia	43.1963	SRR957081	Harpur et al. 2014
C195	Apis mellifera carnica	worker	Group C ref pop	Croatia: Novalija, Pag Island	49.8555	SRR957082	Harpur et al. 2014
C196	Apis mellifera carnica	worker	Group C ref pop	Croatia: Komorovac, Pag Island	41.0653	SRR957083	Harpur et al. 2014
C199	Apis mellifera carnica	worker	Group C ref pop	Croatia: Baric Draga	47.9909	SRR957084	Harpur et al. 2014
C200	Apis mellifera carnica	worker	Group C ref pop	Croatia: Sugarje	42.042	SRR957085	Harpur et al. 2014
C235	Apis mellifera carnica	worker	Group C ref pop	Slovenia	42.2196	SRR957086	Harpur et al. 2014
C236	Apis mellifera carnica	worker	Group C ref pop	Slovenia	43.4626	SRR957087	Harpur et al. 2014
C237	Apis mellifera carnica	worker	Group C ref pop	Slovenia	43.4626	SRR957088	Harpur et al. 2014
2006	Apis mellifera iberiensis	drone	Group M ref pop	Portugal: West coast	12.0305	SRR22014315	Henriques et al. 2018
2011	Apis mellifera iberiensis	drone	Group M ref pop	Portugal: West coast	13.36	SRR22013999	Henriques et al. 2018
2019	Apis mellifera iberiensis	drone	Group M ref pop	Portugal: West coast	11.5879	SRR22013998	Henriques et al. 2018
2022	Apis mellifera iberiensis	drone	Group M ref pop	Portugal: West coast	12.1927	SRR22013987	Henriques et al. 2018
2029	Apis mellifera iberiensis	drone	Group M ref pop	Portugal: West coast	12.7892	SRR22013976	Henriques et al. 2018
2032	Apis mellifera iberiensis	drone	Group M ref pop	Portugal: West coast	10.0257	SRR22013965	Henriques et al. 2018
2033	Apis mellifera iberiensis	drone	Group M ref pop	Portugal: West coast	10.2939	SRR22013954	Henriques et al. 2018
2043	Apis mellifera iberiensis	drone	Group M ref pop	Portugal: West coast	12.0429	SRR22013943	Henriques et al. 2018
2054	Apis mellifera iberiensis	drone	Group M ref pop	Portugal: West coast	11.1852	SRR22013932	Henriques et al. 2018
2063	Apis mellifera iberiensis	drone	Group M ref pop	Portugal: West coast	10.8971	SRR22014005	Henriques et al. 2018
2068	Apis mellifera iberiensis	drone	Group M ref pop	Portugal: West coast	11.7222	SRR22014000	Henriques et al. 2018
2069	Apis mellifera iberiensis	drone	Group M ref pop	Portugal: West coast	11.4697	SRR22013997	Henriques et al. 2018
2074	Apis mellifera iberiensis	drone	Group M ref pop	Portugal: West coast	11.1467	SRR22013996	Henriques et al. 2018
2076	Apis mellifera iberiensis	drone	Group M ref pop	Portugal: West coast	12.3328	SRR22013995	Henriques et al. 2018
2090	Apis mellifera iberiensis	drone	Group M ref pop	Spain: East coast	11.2206	SRR22013994	Henriques et al. 2018
2095	Apis mellifera iberiensis	drone	Group M ref pop	Spain: East coast	10.3812	SRR22013993	Henriques et al. 2018
2106	Apis mellifera iberiensis	drone	Group M ref pop	Spain: East coast	13.3689	SRR22013992	Henriques et al. 2018
2110	Apis mellifera iberiensis	drone	Group M ref pop	Spain: East coast	11.2614	SRR22013991	Henriques et al. 2018
2112	Apis mellifera iberiensis	drone	Group M ref pop	Spain: East coast	11.3039	SRR22013990	Henriques et al. 2018
2118	Apis mellifera iberiensis	drone	Group M ref pop	Spain: East coast	11.3524	SRR22013989	Henriques et al. 2018
2152	Apis mellifera iberiensis	drone	Group M ref pop	Spain: East coast	10.683	SRR22013988	Henriques et al. 2018
2154	Apis mellifera iberiensis	drone	Group M ref pop	Spain: East coast	9.94593	SRR22013986	Henriques et al. 2018
2160	Apis mellifera iberiensis	drone	Group M ref pop	Spain: East coast	11.914	SRR22013985	Henriques et al. 2018
2166	Apis mellifera iberiensis	drone	Group M ref pop	Spain: East coast	12.343	SRR22013984	Henriques et al. 2018
2168	Apis mellifera iberiensis	drone	Group M ref pop	Spain: East coast	11.4359	SRR22013983	Henriques et al. 2018
2180	Apis mellifera iberiensis	drone	Group M ref pop	Spain: East coast	11.1739	SRR22013982	Henriques et al. 2018
2183	Apis mellifera iberiensis	drone	Group M ref pop	Spain: East coast	10.9995	SRR22013981	Henriques et al. 2018
2187	Apis mellifera iberiensis	drone	Group M ref pop	Spain: East coast	11.4274	SRR22013980	Henriques et al. 2018
2191	Apis mellifera iberiensis	drone	Group M ref pop	Spain: East coast	12.2251	SRR22013979	Henriques et al. 2018
2199	Apis mellifera iberiensis	drone	Group M ref pop	Spain: East coast	11.4318	SRR22013978	Henriques et al. 2018
2242	Apis mellifera iberiensis	drone	Group M ref pop	Spain: East coast	10.2352	SRR22013977	Henriques et al. 2018
2246	Apis mellifera iberiensis	drone	Group M ref pop	Spain: East coast	9.07312	SRR22013975	Henriques et al. 2018
2248	Apis mellifera iberiensis	drone	Group M ref pop	Spain: East coast	10.1489	SRR22013974	Henriques et al. 2018
2250	Apis mellifera iberiensis	drone	Group M ref pop	Spain: East coast	13.9422	SRR22013973	Henriques et al. 2018
2254	Apis mellifera iberiensis	drone	Group M ref pop	Spain: East coast	10.6849	SRR22013972	Henriques et al. 2018
2259	Apis mellifera iberiensis	drone	Group M ref pop	Spain: East coast	11.8109	SRR22013971	Henriques et al. 2018
2270	Apis mellifera iberiensis	drone	Group M ref pop	Portugal: West coast	11.8592	SRR22013970	Henriques et al. 2018
2273	Apis mellifera iberiensis	drone	Group M ref pop	Portugal: West coast	10.9393	SRR22013969	Henriques et al. 2018
2277	Apis mellifera iberiensis	drone	Group M ref pop	Portugal: West coast	9.8258	SRR22013968	Henriques et al. 2018
2279	Apis mellifera iberiensis	drone	Group M ref pop	Portugal: West coast	11.1479	SRR22013967	Henriques et al. 2018
2284	Apis mellifera iberiensis	drone	Group M ref pop	Portugal: West coast	10.7538	SRR22013966	Henriques et al. 2018
2289	Apis mellifera iberiensis	drone	Group M ref pop	Portugal: West coast	9.7642	SRR22013964	Henriques et al. 2018
2330	Apis mellifera iberiensis	drone	Group M ref pop	Portugal: West coast	11.2441	SRR22013963	Henriques et al. 2018
2341	Apis mellifera iberiensis	drone	Group M ref pop	Portugal: West coast	9.81083	SRR22013962	Henriques et al. 2018
2345	Apis mellifera iberiensis	drone	Group M ref pop	Portugal: West coast	9.12834	SRR22013961	Henriques et al. 2018
2354	Apis mellifera iberiensis	drone	Group M ref pop	Portugal: West coast	8.48936	SRR22013960	Henriques et al. 2018
2358	Apis mellifera iberiensis	drone	Group M ref pop	Portugal: West coast	11.3028	SRR22013959	Henriques et al. 2018
2368	Apis mellifera iberiensis	drone	Group M ref pop	Spain: Central	9.18897	SRR22013958	Henriques et al. 2018
2371	Apis mellifera iberiensis	drone	Group M ref pop	Spain: Central	11.3013	SRR22013957	Henriques et al. 2018
2376	Apis mellifera iberiensis	drone	Group M ref pop	Spain: Central	9.89117	SRR22013956	Henriques et al. 2018
2384	Apis mellifera iberiensis	drone	Group M ref pop	Spain: Central	9.83738	SRR22013955	Henriques et al. 2018
2388	Apis mellifera iberiensis	drone	Group M ref pop	Spain: Central	11.0332	SRR22013953	Henriques et al. 2018
2427	Apis mellifera iberiensis	drone	Group M ref pop	Spain: Central	11.211	SRR22013952	Henriques et al. 2018
2430	Apis mellifera iberiensis	drone	Group M ref pop	Spain: Central	14.4683	SRR22013951	Henriques et al. 2018
2434	Apis mellifera iberiensis	drone	Group M ref pop	Spain: Central	8.14647	SRR22013950	Henriques et al. 2018
2442	Apis mellifera iberiensis	drone	Group M ref pop	Spain: Central	8.69619	SRR22013949	Henriques et al. 2018
2447	Apis mellifera iberiensis	drone	Group M ref pop	Spain: Central	13.2952	SRR22013948	Henriques et al. 2018
2452	Apis mellifera iberiensis	drone	Group M ref pop	Spain: Central	8.45168	SRR22013947	Henriques et al. 2018
2485	Apis mellifera iberiensis	drone	Group M ref pop	Spain: West coast	8.74434	SRR22013946	Henriques et al. 2018
2489	Apis mellifera iberiensis	drone	Group M ref pop	Spain: West coast	8.97437	SRR22013945	Henriques et al. 2018
2498	Apis mellifera iberiensis	drone	Group M ref pop	Spain: West coast	15.5838	SRR22013944	Henriques et al. 2018
2502	Apis mellifera iberiensis	drone	Group M ref pop	Spain: West coast	9.36531	SRR22013942	Henriques et al. 2018
2507	Apis mellifera iberiensis	drone	Group M ref pop	Spain: West coast	12.022	SRR22013941	Henriques et al. 2018
2512	Apis mellifera iberiensis	drone	Group M ref pop	Spain: West coast	8.84635	SRR22013940	Henriques et al. 2018
2549	Apis mellifera iberiensis	drone	Group M ref pop	Spain: Central	11.531	SRR22013939	Henriques et al. 2018
2554	Apis mellifera iberiensis	drone	Group M ref pop	Spain: Central	6.06261	SRR22013938	Henriques et al. 2018
2557	Apis mellifera iberiensis	drone	Group M ref pop	Spain: Central	12.2164	SRR22013937	Henriques et al. 2018
2560	Apis mellifera iberiensis	drone	Group M ref pop	Spain: Central	8.95407	SRR22013936	Henriques et al. 2018
2565	Apis mellifera iberiensis	drone	Group M ref pop	Spain: Central	9.93206	SRR22013935	Henriques et al. 2018
2605	Apis mellifera iberiensis	drone	Group M ref pop	Spain: Central	10.0888	SRR22013934	Henriques et al. 2018
2607	Apis mellifera iberiensis	drone	Group M ref pop	Spain: Central	11.2149	SRR22013933	Henriques et al. 2018
2611	Apis mellifera iberiensis	drone	Group M ref pop	Spain: Central	11.7275	SRR22013931	Henriques et al. 2018
2620	Apis mellifera iberiensis	drone	Group M ref pop	Spain: Central	10.0786	SRR22013930	Henriques et al. 2018
2624	Apis mellifera iberiensis	drone	Group M ref pop	Spain: Central	10.2429	SRR22013929	Henriques et al. 2018
2629	Apis mellifera iberiensis	drone	Group M ref pop	Spain: Central	9.09654	SRR22013928	Henriques et al. 2018
2636	Apis mellifera iberiensis	drone	Group M ref pop	Spain: Central	11.9348	SRR22013927	Henriques et al. 2018
2647	Apis mellifera iberiensis	drone	Group M ref pop	Spain: Central	12.1952	SRR22013926	Henriques et al. 2018
2649	Apis mellifera iberiensis	drone	Group M ref pop	Spain: Central	9.77434	SRR22013925	Henriques et al. 2018
2652	Apis mellifera iberiensis	drone	Group M ref pop	Spain: Central	9.80842	SRR22014008	Henriques et al. 2018
2656	Apis mellifera iberiensis	drone	Group M ref pop	Spain: Central	9.75137	SRR22014007	Henriques et al. 2018
2659	Apis mellifera iberiensis	drone	Group M ref pop	Spain: Central	11.0641	SRR22014006	Henriques et al. 2018
2867	Apis mellifera iberiensis	drone	Group M ref pop	Spain: Central	15.4372	SRR22014004	Henriques et al. 2018
2873	Apis mellifera iberiensis	drone	Group M ref pop	Spain: Central	11.6047	SRR22014003	Henriques et al. 2018
2886	Apis mellifera iberiensis	drone	Group M ref pop	Spain: Central	12.0369	SRR22014002	Henriques et al. 2018
2890	Apis mellifera iberiensis	drone	Group M ref pop	Spain: Central	3.74562	SRR22014001	Henriques et al. 2018

## Sheet: S2 Peak coordinates
Comparison	ID	Chr	Start	End	Num_SNP	Num_genes	Wtd_mean_FST	centromeric?	label
HL vs LL	1	NC_037639.1	10000001	10020000	614	7	0.1763	0
HL vs LL	2	NC_037641.1	1940001	2150000	963	9	0.2637	1
HL vs LL	3	NC_037641.1	2210001	2270000	314	3	0.1881	1
HL vs LL	4	NC_037641.1	2290001	2320000	199	0	0.1871	1
HL vs LL	5	NC_037642.1	13120001	13130000	66	3	0.2163	0
HL vs LL	6	NC_037642.1	13460001	13490000	244	7	0.1691	0
HL vs LL	7	NC_037646.1	12350001	12360000	3	0	0.2214	0
HL vs LL	8	NC_037647.1	9810001	9830000	177	5	0.1501	0
HL vs LL	9	NC_037648.1	6870001	7250000	2842	36	0.173	1
HL vs LL	10	NC_037648.1	13140001	13250000	1780	9	0.152	0
HL vs LL	11	NC_037648.1	14810001	14970000	571	31	0.1564	0	Peak 11b
HL vs LL	12	NC_037651.1	4950001	4960000	83	2	0.2166	0
HL vs LL	13	NC_037651.1	6470001	6690000	1913	30	0.1974	0	Peak 14a
HL vs LL	14	NC_037652.1	5790001	5850000	164	10	0.1693	0
HL vs Kenya	1	NC_037638.1	25030001	25100000	139	23	0.3917	0
HL vs Kenya	2	NC_037641.1	1340001	1390000	504	0	0.3752	1
HL vs Kenya	3	NC_037641.1	2020001	2160000	694	6	0.3677	1
HL vs Kenya	4	NC_037643.1	12180001	12220000	156	6	0.4598	0
HL vs Kenya	5	NC_037644.1	12340001	12350000	15	2	0.4346	0
HL vs Kenya	6	NC_037647.1	60001	240000	563	7	0.3649	1
HL vs Kenya	7	NC_037647.1	250001	280000	76	5	0.3713	1
HL vs Kenya	8	NC_037647.1	410001	450000	159	4	0.3336	1
HL vs Kenya	9	NC_037647.1	9210001	9220000	161	0	0.4432	0
HL vs Kenya	10	NC_037648.1	6850001	7250000	3024	36	0.3976	1
HL vs Kenya	11	NC_037648.1	13990001	14000000	69	3	0.4689	0
HL vs Kenya	12	NC_037648.1	14450001	14480000	193	10	0.4038	0
HL vs Kenya	13	NC_037648.1	14820001	14970000	358	28	0.469	0	Peak 11b
HL vs Kenya	14	NC_037651.1	6500001	6560000	249	7	0.3318	0	Peak 14a
HL vs Kenya	15	NC_037651.1	6630001	6660000	158	6	0.3717	0
HL vs Kenya	16	NC_037651.1	10600001	10620000	57	3	0.4009	0
HL vs Kenya	17	NC_037653.1	100001	110000	80	0	0.4376	1
LL vs Kenya	1	NC_037638.1	12190001	12270000	3358	6	0.2562	0
LL vs Kenya	2	NC_037639.1	15180001	15280000	543	26	0.2305	0
LL vs Kenya	3	NC_037641.1	1340001	1400000	551	0	0.2726	1
LL vs Kenya	4	NC_037644.1	5080001	5660000	25423	8	0.2873	1
LL vs Kenya	5	NC_037644.1	6930001	7300000	18891	0	0.2759	1
LL vs Kenya	6	NC_037647.1	4890001	4940000	140	12	0.223	0
LL vs Kenya	7	NC_037648.1	13990001	14010000	143	4	0.2514	0
LL vs Kenya	8	NC_037648.1	14430001	14530000	1041	20	0.2794	0	Peak 11a
LL vs Kenya	9	NC_037651.1	180001	240000	569	1	0.2819	1

## Sheet: S3 Genes in peaks
comparison	peak_ID	chr	gene_start	gene_end	gene_ID	gene_prod	gene_num_SNPs	max_FST_exonic_SNPs	label
HL vs LL	1	NC_037639.1	9994700	10003931	LOC107966098	uncharacterized LOC107966098	295	0.4858
HL vs LL	1	NC_037639.1	10000277	10002223	Or9	odorant receptor 9	40	0.4495
HL vs LL	1	NC_037639.1	10004087	10005752	Or10	odorant receptor 10	29	0.2318
HL vs LL	1	NC_037639.1	10008722	10010579	Or11	odorant receptor 11	46	0.3244
HL vs LL	1	NC_037639.1	10013251	10014901	Or12	odorant receptor 12	39	0.4861
HL vs LL	1	NC_037639.1	10015224	10017204	Or13	odorant receptor 13	73	0.4701
HL vs LL	1	NC_037639.1	10017779	10019530	Or14	odorant receptor 14	93	0.4199
HL vs LL	2	NC_037641.1	1922920	1971322	LOC726755	pyrokinin-like receptor 2	254	0.3747
HL vs LL	2	NC_037641.1	2001252	2009202	LOC724226	acyl-CoA Delta(11) desaturase	50	0.4368
HL vs LL	2	NC_037641.1	2012559	2016451	LOC113218558	acyl-CoA Delta(11) desaturase-like	0	-Inf
HL vs LL	2	NC_037641.1	2021996	2025242	LOC113218712	acyl-CoA Delta(11) desaturase-like	24	0.4759
HL vs LL	2	NC_037641.1	2027997	2031882	LOC727333	acyl-CoA Delta(11) desaturase	0	-Inf
HL vs LL	2	NC_037641.1	2042747	2051510	LOC100576797	acyl-CoA Delta(11) desaturase	64	0.573
HL vs LL	2	NC_037641.1	2073062	2097526	LOC551527	acyl-CoA Delta(11) desaturase	126	0.3986
HL vs LL	2	NC_037641.1	2098425	2109077	LOC551518	glutamyl aminopeptidase	42	0.1985
HL vs LL	2	NC_037641.1	2131136	2164904	LOC552417	acyl-CoA Delta(11) desaturase	258	0.3845
HL vs LL	3	NC_037641.1	2227949	2242796	LOC100576135	glutamate receptor 1-like	88	0.4103
HL vs LL	3	NC_037641.1	2248817	2254448	LOC100576093	uncharacterized LOC100576093	37	0.3492
HL vs LL	3	NC_037641.1	2255348	2256515	LOC100579057	translation machinery-associated protein 16 homolog	5	0.2813
HL vs LL	5	NC_037642.1	13119789	13121128	LOC552767	parkin coregulated gene protein homolog	5	0
HL vs LL	5	NC_037642.1	13121190	13140929	LOC725552	DNA-directed RNA polymerase III subunit RPC1	361	0.4481
HL vs LL	5	NC_037642.1	13127461	13133514	LOC413807	replication factor C subunit 1	70	0.1747
HL vs LL	6	NC_037642.1	13459653	13465020	LOC726286	uncharacterized LOC726286	93	0.3012
HL vs LL	6	NC_037642.1	13465261	13473424	LOC552810	uncharacterized LOC552810	48	0.4052
HL vs LL	6	NC_037642.1	13469345	13474342	LOC412426	ubiquinone biosynthesis monooxygenase COQ6 mitochondrial	25	-Inf
HL vs LL	6	NC_037642.1	13475730	13478174	LOC408866	uncharacterized aarF domain-containing protein kinase 1	3	0.2635
HL vs LL	6	NC_037642.1	13480118	13487797	Ancr-1	AncR-1 non-coding nuclear RNA	107	0.3712
HL vs LL	6	NC_037642.1	13480243	13480911	LOC102655090	uncharacterized LOC102655090	5	0.2428
HL vs LL	6	NC_037642.1	13488446	13492294	LOC411125	conserved oligomeric Golgi complex subunit 4	37	0.2514
HL vs LL	8	NC_037647.1	9809843	9814261	LOC100577672	probable serine/threonine-protein kinase DDB_G0283337	15	0.307
HL vs LL	8	NC_037647.1	9815665	9817556	LOC552663	pyridoxal kinase	15	0.2647
HL vs LL	8	NC_037647.1	9817862	9826269	LOC552658	DNA-directed RNA polymerase III subunit RPC2	95	0.4157
HL vs LL	8	NC_037647.1	9823086	9825098	LOC408288	isovaleryl-CoA dehydrogenase mitochondrial	31	0.3094
HL vs LL	8	NC_037647.1	9825578	9836762	LOC726668	PDZ and LIM domain protein 3	249	0.3783
HL vs LL	9	NC_037648.1	6878324	6883950	LOC551140	signal transducing adapter molecule 1	59	0.2663
HL vs LL	9	NC_037648.1	6914958	6940263	LOC552154	uncharacterized LOC552154	247	0.2231
HL vs LL	9	NC_037648.1	6940583	6943908	LOC727205	general transcription factor 3C polypeptide 5	27	0.377
HL vs LL	9	NC_037648.1	6945191	6953775	LOC100579022	E3 ubiquitin-protein ligase MARCH3	86	0.0036
HL vs LL	9	NC_037648.1	6963968	6986532	LOC100578112	adenylate kinase isoenzyme 5	224	0.374
HL vs LL	9	NC_037648.1	6994683	6998649	LOC551483	calcium channel flower	23	0.176
HL vs LL	9	NC_037648.1	6999104	7009164	LOC412278	tuberin	51	0.2754
HL vs LL	9	NC_037648.1	7009236	7013114	LOC550881	mediator of RNA polymerase II transcription subunit 8	43	0.2612
HL vs LL	9	NC_037648.1	7012521	7019206	LOC100578723	protein RRNAD1	65	0.2754
HL vs LL	9	NC_037648.1	7020239	7020863	LOC107965805	uncharacterized LOC107965805	3	-Inf
HL vs LL	9	NC_037648.1	7025191	7029902	LOC413657	presequence protease mitochondrial	28	0.238
HL vs LL	9	NC_037648.1	7030356	7038873	LOC724622	DNA-binding protein RFX7	54	0.3583
HL vs LL	9	NC_037648.1	7045849	7051722	LOC409178	ATP-dependent zinc metalloprotease YME1 homolog	33	0.2537
HL vs LL	9	NC_037648.1	7053295	7059774	LOC724527	coiled-coil domain-containing protein 28A	34	0.1268
HL vs LL	9	NC_037648.1	7056663	7058888	LOC411718	ubiquitin-associated domain-containing protein 1	16	0.166
HL vs LL	9	NC_037648.1	7060312	7061523	LOC551148	coiled-coil domain-containing protein 25	7	-Inf
HL vs LL	9	NC_037648.1	7061918	7064703	LOC411719	queuine tRNA-ribosyltransferase catalytic subunit	28	0.2754
HL vs LL	9	NC_037648.1	7067135	7069049	LOC724446	ragulator complex protein LAMTOR2	20	0.2964
HL vs LL	9	NC_037648.1	7075213	7078379	LOC552480	BTB/POZ domain-containing protein KCTD5	19	0.2016
HL vs LL	9	NC_037648.1	7078964	7082044	LOC102655030	glucose-induced degradation protein 4 homolog	14	0.1157
HL vs LL	9	NC_037648.1	7084152	7085646	LOC107965271	uncharacterized LOC107965271	4	0.2172
HL vs LL	9	NC_037648.1	7087744	7089675	LOC413827	ras-related protein Rab-40C	11	0.2016
HL vs LL	9	NC_037648.1	7090566	7093756	LOC552085	developmentally-regulated GTP-binding protein 2	15	0.2011
HL vs LL	9	NC_037648.1	7093877	7095938	LOC552056	eukaryotic translation initiation factor 3 subunit L	4	0.0409
HL vs LL	9	NC_037648.1	7107566	7111571	LOC412606	ATPase family AAA domain-containing protein 5	27	0.2988
HL vs LL	9	NC_037648.1	7113203	7128377	LOC551379	chitobiosyldiphosphodolichol beta-mannosyltransferase	133	0.2172
HL vs LL	9	NC_037648.1	7116133	7117143	LOC102655272	NHP2-like protein 1	7	0.2612
HL vs LL	9	NC_037648.1	7129964	7147480	LOC409470	zinc finger protein 271	136	0.4383
HL vs LL	9	NC_037648.1	7149004	7185746	LOC727502	uncharacterized LOC727502	354	0.0985
HL vs LL	9	NC_037648.1	7189442	7199032	LOC727236	uncharacterized protein CG5098	55	0.3178
HL vs LL	9	NC_037648.1	7200609	7205121	LOC409136	inositol polyphosphate 5-phosphatase E	27	0.364
HL vs LL	9	NC_037648.1	7210114	7224610	LOC409332	ubiquitin carboxyl-terminal hydrolase 7	71	0.3178
HL vs LL	9	NC_037648.1	7226906	7232254	LOC411796	serine hydroxymethyltransferase	43	0.2754
HL vs LL	9	NC_037648.1	7233459	7236380	LOC411795	Golgi to ER traffic protein 4 homolog	18	0.3028
HL vs LL	9	NC_037648.1	7237397	7241575	LOC551162	uncharacterized LOC551162	13	0.2432
HL vs LL	9	NC_037648.1	7239903	7290654	LOC551114	methyltransferase-like protein 9	1265	0.166
HL vs LL	10	NC_037648.1	13211486	13214015	LOC724154	protein nessun dorma	44	0.4692
HL vs LL	10	NC_037648.1	13214120	13215469	LOC552232	ADP-ribosylation factor-like protein 2-binding protein-like	16	0.0815
HL vs LL	10	NC_037648.1	13215400	13218668	LOC410343	nuclear pore complex protein Nup93	40	0.4149
HL vs LL	10	NC_037648.1	13218947	13224155	LOC410344	ubiquitin carboxyl-terminal hydrolase CYLD	37	0.4715
HL vs LL	10	NC_037648.1	13223002	13226268	LOC552145	repressor of RNA polymerase III transcription MAF1 homolog	12	0.4149
HL vs LL	10	NC_037648.1	13226340	13231785	LOC410345	GATOR complex protein WDR59	50	0.4671
HL vs LL	10	NC_037648.1	13232343	13236031	LOC408368	adenosylhomocysteinase	84	0.3009
HL vs LL	10	NC_037648.1	13236574	13239022	LOC107963971	leucine-rich repeat-containing protein 23-like	77	0.4882
HL vs LL	10	NC_037648.1	13241440	13251327	LOC410347	protein big brother	211	0.48
HL vs LL	11	NC_037648.1	14807228	14821153	LOC410154	uncharacterized LOC410154	371	0.3658	11b
HL vs LL	11	NC_037648.1	14813423	14814349	LOC102655371	uncharacterized LOC102655371	22	0.2254	11b
HL vs LL	11	NC_037648.1	14814382	14815565	LOC724756	uncharacterized LOC724756	32	0.1385	11b
HL vs LL	11	NC_037648.1	14822084	14830891	LOC551424	nuclear receptor-binding protein homolog	41	0.3336	11b
HL vs LL	11	NC_037648.1	14831018	14832401	LOC724842	elongator complex protein 5	4	0.0003	11b
HL vs LL	11	NC_037648.1	14833004	14836452	LOC724877	integral membrane protein GPR155	20	0.3059	11b
HL vs LL	11	NC_037648.1	14840591	14842246	LOC409595	uncharacterized LOC409595	2	-Inf	11b
HL vs LL	11	NC_037648.1	14843232	14847733	LOC409877	myeloid leukemia factor	14	-Inf	11b
HL vs LL	11	NC_037648.1	14849353	14851124	LOC552769	ubiA prenyltransferase domain-containing protein 1 homolog	1	-Inf	11b
HL vs LL	11	NC_037648.1	14852408	14853466	LOC100577344	gametocyte-specific factor 1	1	-Inf	11b
HL vs LL	11	NC_037648.1	14854455	14860051	LOC412219	ubiquitin conjugation factor E4 B	19	0.3972	11b
HL vs LL	11	NC_037648.1	14860822	14862036	LOC727234	cytidine deaminase	5	0.2705	11b
HL vs LL	11	NC_037648.1	14862031	14870779	LOC409393	serine/threonine-protein kinase mTOR	17	0.2342	11b
HL vs LL	11	NC_037648.1	14871558	14874111	LOC552744	ATP-binding cassette sub-family B member 10 mitochondrial	2	0.0699	11b
HL vs LL	11	NC_037648.1	14874984	14877765	LOC727222	serine/threonine-protein phosphatase 4 regulatory subunit 2	7	0.2239	11b
HL vs LL	11	NC_037648.1	14880279	14881661	LOC551313	calcineurin subunit B type 2	3	0.0569	11b
HL vs LL	11	NC_037648.1	14882103	14883610	LOC552733	aurora kinase B	5	0.2867	11b
HL vs LL	11	NC_037648.1	14883659	14886164	LOC411505	putative tRNA pseudouridine synthase Pus10	9	0.2949	11b
HL vs LL	11	NC_037648.1	14885850	14888650	LOC409491	transmembrane protein 183B	7	0.0513	11b
HL vs LL	11	NC_037648.1	14888468	14892744	LOC552714	conserved oligomeric Golgi complex subunit 2	15	0.0753	11b
HL vs LL	11	NC_037648.1	14893059	14895269	LOC413822	ubiquitin-conjugating enzyme E2 L3	6	0.3578	11b
HL vs LL	11	NC_037648.1	14895428	14902815	LOC552700	Cullin-3	16	0.0569	11b
HL vs LL	11	NC_037648.1	14903046	14905875	LOC551276	isocitrate dehydrogenase [NADP] cytoplasmic	15	0.2732	11b
HL vs LL	11	NC_037648.1	14909381	14917608	LOC410108	zinc finger protein 91	18	0.4237	11b
HL vs LL	11	NC_037648.1	14918600	14933522	LOC727221	vacuolar protein sorting-associated protein 13C	44	0.3702	11b
HL vs LL	11	NC_037648.1	14935634	14950154	LOC412046	trithorax group protein osa	26	0.3833	11b
HL vs LL	11	NC_037648.1	14951260	14953755	LOC409329	mannose-1-phosphate guanyltransferase beta	7	0.1398	11b
HL vs LL	11	NC_037648.1	14953512	14956354	LOC100576647	separin	9	0.2218	11b
HL vs LL	11	NC_037648.1	14957094	14959317	LOC551964	UDP-N-acetylhexosamine pyrophosphorylase	5	0.361	11b
HL vs LL	11	NC_037648.1	14960207	14964371	LOC107965281	ADP-ribosylation factor 6	11	0.3708	11b
HL vs LL	11	NC_037648.1	14965678	14970934	LOC725781	syndetin	13	0.3702	11b
HL vs LL	12	NC_037651.1	4946890	4953701	LOC724121	uncharacterized LOC724121	65	0.3583
HL vs LL	12	NC_037651.1	4954200	4961358	LOC412313	probable ATP-dependent RNA helicase DDX17	49	0.3501
HL vs LL	13	NC_037651.1	6470760	6474112	LOC725575	protein PELPK1	13	0.5625	14a
HL vs LL	13	NC_037651.1	6474231	6477560	LOC100577136	diphthine methyltransferase	40	0.4979	14a
HL vs LL	13	NC_037651.1	6474420	6475031	LOC725607	cyclin-dependent kinase 2-associated protein 1	9	0.1795	14a
HL vs LL	13	NC_037651.1	6477738	6502582	LOC409752	uncharacterized LOC409752	585	0.4979	14a
HL vs LL	13	NC_037651.1	6507103	6515683	LOC409753	RING finger protein unkempt homolog	35	0.5977	14a
HL vs LL	13	NC_037651.1	6525913	6527925	LOC552116	histone H3.3	6	0.4933	14a
HL vs LL	13	NC_037651.1	6529304	6531367	LOC726692	histone H3.3%2C transcript variant X1	2	-Inf	14a
HL vs LL	13	NC_037651.1	6532578	6538707	LOC409894	nuclear distribution protein nudE-like 1-A	17	0.5977	14a
HL vs LL	13	NC_037651.1	6540934	6542601	LOC552088	abscission/NoCut checkpoint regulator	4	0.4086	14a
HL vs LL	13	NC_037651.1	6546105	6563958	LOC727486	BAG domain-containing protein Samui	205	0.5614	14a
HL vs LL	13	NC_037651.1	6564587	6565940	LOC100577840	origin recognition complex subunit 1	7	0.5353	14a
HL vs LL	13	NC_037651.1	6566379	6570271	LOC726906	uncharacterized LOC726906	27	0.2558	14a
HL vs LL	13	NC_037651.1	6570696	6573460	LOC412320	solute carrier family 35 member F6	16	0.1209	14a
HL vs LL	13	NC_037651.1	6574437	6583128	LOC550686	ATP-citrate synthase	84	0.2998	14a
HL vs LL	13	NC_037651.1	6584758	6587109	LOC412070	serine/threonine-protein kinase 16	17	0.5977	14a
HL vs LL	13	NC_037651.1	6588025	6592891	LOC726867	ATP-binding cassette sub-family B member 6 mitochondrial	27	0.5353	14a
HL vs LL	13	NC_037651.1	6593531	6595759	LOC726961	testis-expressed protein 10 homolog	16	0.219	14a
HL vs LL	13	NC_037651.1	6595800	6606900	LOC412074	probable cation-transporting ATPase 13A3	107	0.5353	14a
HL vs LL	13	NC_037651.1	6610963	6613536	LOC102655994	hybrid signal transduction histidine kinase M	35	0.5234	14a
HL vs LL	13	NC_037651.1	6613728	6614848	LOC551882	protein dj-1beta	14	0.5353	14a
HL vs LL	13	NC_037651.1	6615451	6626916	LOC409084	arginine-glutamic acid dipeptide repeats protein	96	0.5353	14a
HL vs LL	13	NC_037651.1	6627543	6628911	LOC113219217	transcription factor 15-like	26	0.5498	14a
HL vs LL	13	NC_037651.1	6630053	6635933	LOC726928	ras guanine nucleotide exchange factor Y	40	0.4103	14a
HL vs LL	13	NC_037651.1	6638217	6640506	LOC113219237	probable serine/threonine-protein kinase clkA	5	0.0835	14a
HL vs LL	13	NC_037651.1	6641817	6644712	LOC412617	lipoma-preferred partner homolog	17	0.5353	14a
HL vs LL	13	NC_037651.1	6644153	6653219	LOC494509	malvolio	73	0.1992	14a
HL vs LL	13	NC_037651.1	6653961	6657296	LOC551618	prostatic acid phosphatase	16	0.5977	14a
HL vs LL	13	NC_037651.1	6658697	6661747	LOC726922	acyl-CoA-binding domain-containing protein 4	13	0.558	14a
HL vs LL	13	NC_037651.1	6663662	6665445	LOC100577279	uncharacterized LOC100577279	5	0	14a
HL vs LL	13	NC_037651.1	6666177	6752101	LOC413466	zinc finger protein 423	2056	0.6239	14a
HL vs LL	14	NC_037652.1	5788514	5790792	LOC411725	tektin-3	4	-Inf
HL vs LL	14	NC_037652.1	5790955	5801936	LOC411724	glycerol-3-phosphate acyltransferase 1 mitochondrial	63	0.2674
HL vs LL	14	NC_037652.1	5802212	5805720	LOC725755	nucleolar complex protein 3 homolog	14	0.3801
HL vs LL	14	NC_037652.1	5805728	5812112	LOC412251	KAT8 regulatory NSL complex subunit 3	16	0.2423
HL vs LL	14	NC_037652.1	5813088	5814741	LOC551489	phospholipid phosphatase 5	6	0
HL vs LL	14	NC_037652.1	5814862	5822003	LOC551517	Beta-TrCP	27	0.0026
HL vs LL	14	NC_037652.1	5825072	5832919	LOC413636	Exportin-7	19	0.0508
HL vs LL	14	NC_037652.1	5836240	5838400	LOC552851	crossover junction endonuclease EME1	8	0.3456
HL vs LL	14	NC_037652.1	5839515	5845614	LOC552850	catenin alpha	24	0.2813
HL vs LL	14	NC_037652.1	5846801	5850960	LOC552849	polyadenylate-binding protein-interacting protein 2	9	0.4274
HL vs Kenya	1	NC_037638.1	25032154	25035155	LOC726431	uncharacterized LOC726431	6	0.0226
HL vs Kenya	1	NC_037638.1	25036596	25038770	LOC102656779	uncharacterized LOC102656779	10	0.5239
HL vs Kenya	1	NC_037638.1	25042320	25044311	LOC409505	cysteine-rich hydrophobic domain-containing protein 2	6	-Inf
HL vs Kenya	1	NC_037638.1	25044959	25047757	LOC100576990	condensin complex subunit 2	7	0.5239
HL vs Kenya	1	NC_037638.1	25048077	25050599	LOC552660	ubiquitin carboxyl-terminal hydrolase 46	3	0.5585
HL vs Kenya	1	NC_037638.1	25050884	25051893	LOC726056	60S ribosomal protein L21	2	0.5585
HL vs Kenya	1	NC_037638.1	25052074	25053721	LOC552654	proteasome subunit alpha type-1	3	-Inf
HL vs Kenya	1	NC_037638.1	25053956	25056027	LOC552644	lipoyl synthase%2C mitochondrial	8	0.0663
HL vs Kenya	1	NC_037638.1	25056231	25056308	Mir9871	microRNA 9871	0	-Inf
HL vs Kenya	1	NC_037638.1	25060236	25060335	Mir33	microRNA 33	0	-Inf
HL vs Kenya	1	NC_037638.1	25061961	25063058	LOC727436	nuclear receptor 2C2-associated protein	5	0.0412
HL vs Kenya	1	NC_037638.1	25063009	25066309	LOC113219416	DNA primase large subunit-like	6	0.3883
HL vs Kenya	1	NC_037638.1	25066388	25067744	LOC552372	ER membrane protein complex subunit 8/9 homolog	1	0
HL vs Kenya	1	NC_037638.1	25067896	25068896	LOC100576918	uncharacterized LOC100576918	3	0
HL vs Kenya	1	NC_037638.1	25069003	25074311	LOC100576885	GRIP and coiled-coil domain-containing protein PFC0235w	12	0.4446
HL vs Kenya	1	NC_037638.1	25074660	25077435	LOC552315	ubiquitin-like-conjugating enzyme ATG3	12	0.0163
HL vs Kenya	1	NC_037638.1	25078417	25081503	LOC412712	anaphase-promoting complex subunit 7	12	0.1413
HL vs Kenya	1	NC_037638.1	25083184	25086130	LOC552274	protein FAM122A	7	0
HL vs Kenya	1	NC_037638.1	25087375	25088764	LOC550992	thioredoxin reductase-like selenoprotein T homolog CG3887	3	0.0114
HL vs Kenya	1	NC_037638.1	25089751	25092782	LOC412451	ankyrin repeat domain-containing protein 13C	4	0.5239
HL vs Kenya	1	NC_037638.1	25093307	25096555	LOC412384	BTB/POZ domain-containing protein 9	11	0.4471
HL vs Kenya	1	NC_037638.1	25097001	25099427	LOC409462	cyclin-dependent kinase 10	7	0.0663
HL vs Kenya	1	NC_037638.1	25099624	25101768	CSP6	chemosensory protein 6	5	0.5585
HL vs Kenya	3	NC_037641.1	2021996	2025242	LOC113218712	acyl-CoA Delta(11) desaturase-like	24	0.5244
HL vs Kenya	3	NC_037641.1	2027997	2031882	LOC727333	acyl-CoA Delta(11) desaturase	0	-Inf
HL vs Kenya	3	NC_037641.1	2042747	2051510	LOC100576797	acyl-CoA Delta(11) desaturase	64	0.5599
HL vs Kenya	3	NC_037641.1	2073062	2097526	LOC551527	acyl-CoA Delta(11) desaturase	126	0.6502
HL vs Kenya	3	NC_037641.1	2098425	2109077	LOC551518	glutamyl aminopeptidase	42	0.2573
HL vs Kenya	3	NC_037641.1	2131136	2164904	LOC552417	acyl-CoA Delta(11) desaturase	258	0.5703
HL vs Kenya	4	NC_037643.1	12181659	12184617	LOC552314	glutathione S-transferase theta-3	19	0.7587
HL vs Kenya	4	NC_037643.1	12184504	12186974	LOC552331	protein rogdi	14	0.5665
HL vs Kenya	4	NC_037643.1	12189601	12193203	LOC409336	sialin	14	0.6043
HL vs Kenya	4	NC_037643.1	12194975	12198881	LOC409977	uncharacterized LOC409977	11	0.5282
HL vs Kenya	4	NC_037643.1	12199839	12208113	LOC100577764	ras-related protein Rab-5C	34	0.6346
HL vs Kenya	4	NC_037643.1	12211177	12224995	LOC100577846	uncharacterized protein PFB0765w	60	0.638
HL vs Kenya	5	NC_037644.1	12336284	12344644	LOC552061	rho-associated protein kinase 2	11	0.5377
HL vs Kenya	5	NC_037644.1	12345988	12348840	LOC412755	WD repeat-containing protein 13	3	0.415
HL vs Kenya	6	NC_037647.1	52896	100131	LOC727349	RNA-binding protein 1	191	0.4598
HL vs Kenya	6	NC_037647.1	120344	128584	LOC411806	GTPase-activating protein and VPS9 domain-containing protein 1	20	0.5969
HL vs Kenya	6	NC_037647.1	186840	189845	LOC552681	sec1 family domain-containing protein 2	6	0.1235
HL vs Kenya	6	NC_037647.1	189552	190713	LOC102656733	DNA repair protein XRCC2 homolog	3	0.1235
HL vs Kenya	6	NC_037647.1	190689	194164	LOC552669	protein will die slowly	14	0.5377
HL vs Kenya	6	NC_037647.1	193973	226078	LOC412281	protein purity of essence	95	0.5969
HL vs Kenya	6	NC_037647.1	235266	238456	LOC100576438	uncharacterized LOC100576438	15	0.5377
HL vs Kenya	7	NC_037647.1	251248	252276	LOC727262	derlin-1	3	0.4957
HL vs Kenya	7	NC_037647.1	251938	255423	LOC550715	60S ribosomal protein L12	12	-Inf
HL vs Kenya	7	NC_037647.1	261279	262364	LOC100576270	2-iminobutanoate/2-iminopropanoate deaminase	2	-Inf
HL vs Kenya	7	NC_037647.1	264211	268026	LOC411655	serine/arginine repetitive matrix protein 1	10	0.5989
HL vs Kenya	7	NC_037647.1	268198	269632	LOC411654	probable tRNA N6-adenosine threonylcarbamoyltransferase	3	0.2146
HL vs Kenya	8	NC_037647.1	409400	412566	LOC727269	zinc finger protein 271	6	0.4939
HL vs Kenya	8	NC_037647.1	413909	419365	LOC412051	palmitoyltransferase app	16	0.3807
HL vs Kenya	8	NC_037647.1	420823	423414	LOC727261	protein odr-4 homolog	6	0.5969
HL vs Kenya	8	NC_037647.1	436338	522581	LOC725974	calcium uniporter protein mitochondrial	2365	0.5625
HL vs Kenya	10	NC_037648.1	6878324	6883950	LOC551140	signal transducing adapter molecule 1	59	0.5283
HL vs Kenya	10	NC_037648.1	6914958	6940263	LOC552154	uncharacterized LOC552154	247	0.4497
HL vs Kenya	10	NC_037648.1	6940583	6943908	LOC727205	general transcription factor 3C polypeptide 5	27	0.421
HL vs Kenya	10	NC_037648.1	6945191	6953775	LOC100579022	E3 ubiquitin-protein ligase MARCH3	86	0.2903
HL vs Kenya	10	NC_037648.1	6963968	6986532	LOC100578112	adenylate kinase isoenzyme 5	224	0.5833
HL vs Kenya	10	NC_037648.1	6994683	6998649	LOC551483	calcium channel flower	23	0.4497
HL vs Kenya	10	NC_037648.1	6999104	7009164	LOC412278	tuberin	51	0.4846
HL vs Kenya	10	NC_037648.1	7009236	7013114	LOC550881	mediator of RNA polymerase II transcription subunit 8	43	0.4497
HL vs Kenya	10	NC_037648.1	7012521	7019206	LOC100578723	protein RRNAD1	65	0.4846
HL vs Kenya	10	NC_037648.1	7020239	7020863	LOC107965805	uncharacterized LOC107965805	3	-Inf
HL vs Kenya	10	NC_037648.1	7025191	7029902	LOC413657	presequence protease mitochondrial	28	0.5196
HL vs Kenya	10	NC_037648.1	7030356	7038873	LOC724622	DNA-binding protein RFX7	54	0.6277
HL vs Kenya	10	NC_037648.1	7045849	7051722	LOC409178	ATP-dependent zinc metalloprotease YME1 homolog	33	0.4846
HL vs Kenya	10	NC_037648.1	7053295	7059774	LOC724527	coiled-coil domain-containing protein 28A	34	0.4094
HL vs Kenya	10	NC_037648.1	7056663	7058888	LOC411718	ubiquitin-associated domain-containing protein 1	16	0.4846
HL vs Kenya	10	NC_037648.1	7060312	7061523	LOC551148	coiled-coil domain-containing protein 25	7	-Inf
HL vs Kenya	10	NC_037648.1	7061918	7064703	LOC411719	queuine tRNA-ribosyltransferase catalytic subunit	28	0.4846
HL vs Kenya	10	NC_037648.1	7067135	7069049	LOC724446	ragulator complex protein LAMTOR2	20	0.4906
HL vs Kenya	10	NC_037648.1	7075213	7078379	LOC552480	BTB/POZ domain-containing protein KCTD5	19	0.4846
HL vs Kenya	10	NC_037648.1	7078964	7082044	LOC102655030	glucose-induced degradation protein 4 homolog	14	0.4497
HL vs Kenya	10	NC_037648.1	7084152	7085646	LOC107965271	uncharacterized LOC107965271	4	0.4497
HL vs Kenya	10	NC_037648.1	7087744	7089675	LOC413827	ras-related protein Rab-40C	11	0.5507
HL vs Kenya	10	NC_037648.1	7090566	7093756	LOC552085	developmentally-regulated GTP-binding protein 2	15	0.4846
HL vs Kenya	10	NC_037648.1	7093877	7095938	LOC552056	eukaryotic translation initiation factor 3 subunit L	4	0.166
HL vs Kenya	10	NC_037648.1	7107566	7111571	LOC412606	ATPase family AAA domain-containing protein 5	27	0.4846
HL vs Kenya	10	NC_037648.1	7113203	7128377	LOC551379	chitobiosyldiphosphodolichol beta-mannosyltransferase	133	0.4497
HL vs Kenya	10	NC_037648.1	7116133	7117143	LOC102655272	NHP2-like protein 1	7	0.4497
HL vs Kenya	10	NC_037648.1	7129964	7147480	LOC409470	zinc finger protein 271	136	0.588
HL vs Kenya	10	NC_037648.1	7149004	7185746	LOC727502	uncharacterized LOC727502	354	0.4497
HL vs Kenya	10	NC_037648.1	7189442	7199032	LOC727236	uncharacterized protein CG5098	55	0.5585
HL vs Kenya	10	NC_037648.1	7200609	7205121	LOC409136	inositol polyphosphate 5-phosphatase E	27	0.4739
HL vs Kenya	10	NC_037648.1	7210114	7224610	LOC409332	ubiquitin carboxyl-terminal hydrolase 7	71	0.5239
HL vs Kenya	10	NC_037648.1	7226906	7232254	LOC411796	serine hydroxymethyltransferase	43	0.4527
HL vs Kenya	10	NC_037648.1	7233459	7236380	LOC411795	Golgi to ER traffic protein 4 homolog	18	0.4892
HL vs Kenya	10	NC_037648.1	7237397	7241575	LOC551162	uncharacterized LOC551162	13	0.4256
HL vs Kenya	10	NC_037648.1	7239903	7290654	LOC551114	methyltransferase-like protein 9	1265	0.4892
HL vs Kenya	11	NC_037648.1	13990683	13993935	LOC408312	tyrosine-protein kinase transmembrane receptor Ror2	28	0.6653
HL vs Kenya	11	NC_037648.1	13994737	13996257	LOC107965270	uncharacterized LOC107965270	11	0.6242
HL vs Kenya	11	NC_037648.1	13996326	14000301	LOC410255	RUN domain-containing protein 1	49	0.6074
HL vs Kenya	12	NC_037648.1	14446241	14453218	LOC409476	nuclear cap-binding protein subunit 1	95	0.7054
HL vs Kenya	12	NC_037648.1	14453382	14456666	LOC409475	26S proteasome non-ATPase regulatory subunit 2	11	0.6346
HL vs Kenya	12	NC_037648.1	14457486	14462151	LOC412944	VWFA and cache domain-containing protein 1	19	0.2919
HL vs Kenya	12	NC_037648.1	14462530	14464801	LOC413916	transmembrane protein 64	8	0.6718
HL vs Kenya	12	NC_037648.1	14466095	14468277	LOC100576186	alanine--glyoxylate aminotransferase 2 mitochondrial	23	0.6718
HL vs Kenya	12	NC_037648.1	14468660	14470335	LOC726612	evolutionarily conserved signaling intermediate in Toll pathway mitochondrial	9	0.5969
HL vs Kenya	12	NC_037648.1	14471046	14471848	LOC107965224	uncharacterized LOC107965224	13	0.5746
HL vs Kenya	12	NC_037648.1	14472319	14475344	LOC100579040	chondroitin sulfate synthase 2	22	0.7054
HL vs Kenya	12	NC_037648.1	14475634	14477823	LOC411433	ell-associated factor Eaf	18	0.772
HL vs Kenya	12	NC_037648.1	14478611	14480706	LOC726564	uncharacterized LOC726564	15	0.691
HL vs Kenya	13	NC_037648.1	14822084	14830891	LOC551424	nuclear receptor-binding protein homolog	41	0.6346	11b
HL vs Kenya	13	NC_037648.1	14831018	14832401	LOC724842	elongator complex protein 5	4	0.0552	11b
HL vs Kenya	13	NC_037648.1	14833004	14836452	LOC724877	integral membrane protein GPR155	20	0.7023	11b
HL vs Kenya	13	NC_037648.1	14840591	14842246	LOC409595	uncharacterized LOC409595	2	-Inf	11b
HL vs Kenya	13	NC_037648.1	14843232	14847733	LOC409877	myeloid leukemia factor	14	-Inf	11b
HL vs Kenya	13	NC_037648.1	14849353	14851124	LOC552769	ubiA prenyltransferase domain-containing protein 1 homolog	1	-Inf	11b
HL vs Kenya	13	NC_037648.1	14852408	14853466	LOC100577344	gametocyte-specific factor 1	1	-Inf	11b
HL vs Kenya	13	NC_037648.1	14854455	14860051	LOC412219	ubiquitin conjugation factor E4 B	19	0.588	11b
HL vs Kenya	13	NC_037648.1	14860822	14862036	LOC727234	cytidine deaminase	5	0.6311	11b
HL vs Kenya	13	NC_037648.1	14862031	14870779	LOC409393	serine/threonine-protein kinase mTOR	17	0.6113	11b
HL vs Kenya	13	NC_037648.1	14871558	14874111	LOC552744	ATP-binding cassette sub-family B member 10 mitochondrial	2	0	11b
HL vs Kenya	13	NC_037648.1	14874984	14877765	LOC727222	serine/threonine-protein phosphatase 4 regulatory subunit 2	7	0.6311	11b
HL vs Kenya	13	NC_037648.1	14880279	14881661	LOC551313	calcineurin subunit B type 2	3	0.0769	11b
HL vs Kenya	13	NC_037648.1	14882103	14883610	LOC552733	aurora kinase B	5	0.6006	11b
HL vs Kenya	13	NC_037648.1	14883659	14886164	LOC411505	putative tRNA pseudouridine synthase Pus10	9	0.6311	11b
HL vs Kenya	13	NC_037648.1	14885850	14888650	LOC409491	transmembrane protein 183B	7	0.0552	11b
HL vs Kenya	13	NC_037648.1	14888468	14892744	LOC552714	conserved oligomeric Golgi complex subunit 2	15	0.3781	11b
HL vs Kenya	13	NC_037648.1	14893059	14895269	LOC413822	ubiquitin-conjugating enzyme E2 L3	6	0.5932	11b
HL vs Kenya	13	NC_037648.1	14895428	14902815	LOC552700	Cullin-3	16	0.1599	11b
HL vs Kenya	13	NC_037648.1	14903046	14905875	LOC551276	isocitrate dehydrogenase [NADP] cytoplasmic	15	0.7233	11b
HL vs Kenya	13	NC_037648.1	14909381	14917608	LOC410108	zinc finger protein 91	18	0.6346	11b
HL vs Kenya	13	NC_037648.1	14918600	14933522	LOC727221	vacuolar protein sorting-associated protein 13C	44	0.6685	11b
HL vs Kenya	13	NC_037648.1	14935634	14950154	LOC412046	trithorax group protein osa	26	0.7023	11b
HL vs Kenya	13	NC_037648.1	14951260	14953755	LOC409329	mannose-1-phosphate guanyltransferase beta	7	0.6522	11b
HL vs Kenya	13	NC_037648.1	14953512	14956354	LOC100576647	separin	9	0.6129	11b
HL vs Kenya	13	NC_037648.1	14957094	14959317	LOC551964	UDP-N-acetylhexosamine pyrophosphorylase	5	0.6685	11b
HL vs Kenya	13	NC_037648.1	14960207	14964371	LOC107965281	ADP-ribosylation factor 6	11	0.688	11b
HL vs Kenya	13	NC_037648.1	14965678	14970934	LOC725781	syndetin	13	0.6346	11b
HL vs Kenya	14	NC_037651.1	6477738	6502582	LOC409752	uncharacterized LOC409752	585	0.6006	14a
HL vs Kenya	14	NC_037651.1	6507103	6515683	LOC409753	RING finger protein unkempt homolog	35	0.6653	14a
HL vs Kenya	14	NC_037651.1	6525913	6527925	LOC552116	histone H3.3	6	0.5932	14a
HL vs Kenya	14	NC_037651.1	6529304	6531367	LOC726692	histone H3.3	2	-Inf	14a
HL vs Kenya	14	NC_037651.1	6532578	6538707	LOC409894	nuclear distribution protein nudE-like 1-A	17	0.6311	14a
HL vs Kenya	14	NC_037651.1	6540934	6542601	LOC552088	abscission/NoCut checkpoint regulator	4	0.5153	14a
HL vs Kenya	14	NC_037651.1	6546105	6563958	LOC727486	BAG domain-containing protein Samui	205	0.6653	14a
HL vs Kenya	15	NC_037651.1	6630053	6635933	LOC726928	ras guanine nucleotide exchange factor Y	40	0.3889
HL vs Kenya	15	NC_037651.1	6638217	6640506	LOC113219237	probable serine/threonine-protein kinase clkA	5	0
HL vs Kenya	15	NC_037651.1	6641817	6644712	LOC412617	lipoma-preferred partner homolog	17	0.6311
HL vs Kenya	15	NC_037651.1	6644153	6653219	LOC494509	malvolio	73	0.6245
HL vs Kenya	15	NC_037651.1	6653961	6657296	LOC551618	prostatic acid phosphatase	16	0.6311
HL vs Kenya	15	NC_037651.1	6658697	6661747	LOC726922	acyl-CoA-binding domain-containing protein 4	13	0.5932
HL vs Kenya	16	NC_037651.1	10598573	10600839	LOC408441	adenosine kinase 1	8	0.4846
HL vs Kenya	16	NC_037651.1	10602411	10614979	LOC551446	RNA-binding protein lark	41	0.6311
HL vs Kenya	16	NC_037651.1	10616724	10622270	LOC408442	bone morphogenetic protein receptor type-1B	17	0.1685
LL vs Kenya	1	NC_037638.1	12173154	12191984	LOC724235	uncharacterized LOC724235	632	0.4582
LL vs Kenya	1	NC_037638.1	12193162	12198442	LOC414004	eukaryotic translation initiation factor 3 subunit A	96	0.4582
LL vs Kenya	1	NC_037638.1	12198744	12200333	LOC724330	protein FAM45A	50	0.4296
LL vs Kenya	1	NC_037638.1	12200470	12300952	LOC724495	ecdysis triggering hormone receptor	4537	0.4582
LL vs Kenya	1	NC_037638.1	12205892	12225882	LOC409109	mycosubtilin synthase subunit C	962	0.4836
LL vs Kenya	1	NC_037638.1	12230929	12245354	LOC409096	uncharacterized LOC409096	705	0.4695
LL vs Kenya	2	NC_037639.1	15181150	15182820	LOC724555	uncharacterized LOC724555	24	0.4005
LL vs Kenya	2	NC_037639.1	15182822	15184469	LOC113218520	uncharacterized LOC113218520	47	0.5873
LL vs Kenya	2	NC_037639.1	15185690	15186784	LOC102656130	uncharacterized LOC102656130	14	0.576
LL vs Kenya	2	NC_037639.1	15188032	15188900	A4	apolipophorin-III-like protein	2	-Inf
LL vs Kenya	2	NC_037639.1	15190161	15195383	LOC409151	ataxin-2-like protein%2C transcript variant X1	11	0.5569
LL vs Kenya	2	NC_037639.1	15196399	15199011	LOC102656093	probable ATP-dependent RNA helicase DDX55 homolog	5	0.1257
LL vs Kenya	2	NC_037639.1	15199533	15202757	LOC724792	testin	11	0.5718
LL vs Kenya	2	NC_037639.1	15204295	15206842	LOC726589	dentin matrix acidic phosphoprotein 1	10	0.4512
LL vs Kenya	2	NC_037639.1	15207150	15210128	LOC726570	CWF19-like protein 2	7	0.4512
LL vs Kenya	2	NC_037639.1	15210502	15212964	LOC551492	protein arginine methyltransferase NDUFAF7 homolog mitochondrial	11	0.1413
LL vs Kenya	2	NC_037639.1	15212716	15218868	LOC725376	C2 domain-containing protein 3	20	0.6509
LL vs Kenya	2	NC_037639.1	15219489	15220808	LOC107966087	uncharacterized LOC107966087	4	0.7152
LL vs Kenya	2	NC_037639.1	15221872	15225609	LOC550895	general transcription factor IIH subunit 1	9	0.5568
LL vs Kenya	2	NC_037639.1	15227161	15235200	LOC552092	uncharacterized LOC552092	19	0.5992
LL vs Kenya	2	NC_037639.1	15237660	15242450	LOC409086	caprin homolog	11	0.4262
LL vs Kenya	2	NC_037639.1	15242840	15244944	LOC552037	POC1 centriolar protein homolog A	8	0.4917
LL vs Kenya	2	NC_037639.1	15245160	15245838	LOC725138	copper transport protein ATOX1	3	-Inf
LL vs Kenya	2	NC_037639.1	15245501	15249459	LOC113219426	uncharacterized LOC113219426	13	0.092
LL vs Kenya	2	NC_037639.1	15247562	15251444	LOC552012	SH2B adapter protein 1	10	0.5059
LL vs Kenya	2	NC_037639.1	15251786	15258223	LOC725070	DNA fragmentation factor subunit alpha	24	0.3334
LL vs Kenya	2	NC_037639.1	15252365	15255221	LOC409087	D-beta-hydroxybutyrate dehydrogenase mitochondrial	11	0.638
LL vs Kenya	2	NC_037639.1	15258712	15260435	LOC409088	uncharacterized LOC409088	12	0.4547
LL vs Kenya	2	NC_037639.1	15260489	15278175	LOC724986	protein NRDE2 homolog	198	0.5117
LL vs Kenya	2	NC_037639.1	15264860	15267839	LOC551891	molybdenum cofactor biosynthesis protein 1	10	0.0869
LL vs Kenya	2	NC_037639.1	15268103	15273587	LOC724734	Hemicentin-1	91	0.54
LL vs Kenya	2	NC_037639.1	15275481	15277224	LOC100578614	tctex1 domain-containing protein 1	18	0.4939
LL vs Kenya	4	NC_037644.1	5085798	5089236	LOC107964769	uncharacterized LOC107964769	3	-Inf
LL vs Kenya	4	NC_037644.1	5177544	5177622	Mir6061	microRNA 6061	3	0.3807
LL vs Kenya	4	NC_037644.1	5188233	5280015	LOC412552	CCR4-NOT transcription complex subunit 6-like	3681	0.3807
LL vs Kenya	4	NC_037644.1	5274442	5275503	LOC102654121	protein YIPF5	16	0.3807
LL vs Kenya	4	NC_037644.1	5286337	5287361	LOC552152	28S ribosomal protein S24 mitochondrial	12	0.3807
LL vs Kenya	4	NC_037644.1	5302778	5523561	LOC727091	forkhead box protein O	10752	0.4049
LL vs Kenya	4	NC_037644.1	5571010	5574711	LOC107964703	uncharacterized LOC107964703	155	0.3578
LL vs Kenya	4	NC_037644.1	5606069	5631637	LOC102654482	uncharacterized LOC102654482	1227	0.401
LL vs Kenya	6	NC_037647.1	4884432	4892750	LOC409057	uncharacterized LOC409057	70	0.4025
LL vs Kenya	6	NC_037647.1	4893873	4899751	LOC411417	3-oxoacyl-[acyl-carrier-protein] reductase FabG	29	0.4446
LL vs Kenya	6	NC_037647.1	4900308	4901408	LOC552134	riboflavin kinase	5	0.0053
LL vs Kenya	6	NC_037647.1	4901485	4904214	LOC725948	H/ACA ribonucleoprotein complex non-core subunit NAF1	14	0.4446
LL vs Kenya	6	NC_037647.1	4904395	4909427	LOC725983	putative ATP-dependent RNA helicase DHX57	10	0.4969
LL vs Kenya	6	NC_037647.1	4909494	4914764	LOC102656841	WD repeat-containing protein WRAP73	24	0.0869
LL vs Kenya	6	NC_037647.1	4911080	4913673	LOC412937	probable elongator complex protein 2	17	0.487
LL vs Kenya	6	NC_037647.1	4914784	4922387	LOC412035	condensin complex subunit 1	15	0.3446
LL vs Kenya	6	NC_037647.1	4922770	4926916	LOC552225	regulator of nonsense transcripts 3B	6	0.4137
LL vs Kenya	6	NC_037647.1	4927254	4929515	LOC552246	transmembrane protein 43 homolog	5	0.4336
LL vs Kenya	6	NC_037647.1	4930673	4934307	LOC412431	thiamine transporter 2	18	0.0189
LL vs Kenya	6	NC_037647.1	4934892	4935771	LOC102654025	uncharacterized LOC102654025	1	0.3718
LL vs Kenya	7	NC_037648.1	13990683	13993935	LOC408312	tyrosine-protein kinase transmembrane receptor Ror2	28	0.4748
LL vs Kenya	7	NC_037648.1	13994737	13996257	LOC107965270	uncharacterized LOC107965270	11	0.4527
LL vs Kenya	7	NC_037648.1	13996326	14000301	LOC410255	RUN domain-containing protein 1	49	0.533
LL vs Kenya	7	NC_037648.1	14000526	14006037	LOC410256	protein lap1	39	0.2882
LL vs Kenya	8	NC_037648.1	14431863	14439350	LOC551987	putative RNA-binding protein Luc7-like 2	56	0.007	11a
LL vs Kenya	8	NC_037648.1	14439730	14444382	LOC409070	protein pellino	25	0.1478	11a
LL vs Kenya	8	NC_037648.1	14446241	14453218	LOC409476	nuclear cap-binding protein subunit 1	95	0.6862	11a
LL vs Kenya	8	NC_037648.1	14447675	14449052	LOC100576153	odorant receptor 13a	25	0.7388	11a
LL vs Kenya	8	NC_037648.1	14453382	14456666	LOC409475	26S proteasome non-ATPase regulatory subunit 2	11	0.7152	11a
LL vs Kenya	8	NC_037648.1	14457486	14462151	LOC412944	VWFA and cache domain-containing protein 1	19	0.3106	11a
LL vs Kenya	8	NC_037648.1	14462530	14464801	LOC413916	transmembrane protein 64	8	0.6653	11a
LL vs Kenya	8	NC_037648.1	14466095	14468277	LOC100576186	alanine--glyoxylate aminotransferase 2 mitochondrial	23	0.6876	11a
LL vs Kenya	8	NC_037648.1	14468660	14470335	LOC726612	evolutionarily conserved signaling intermediate in Toll pathway mitochondrial	9	0.6452	11a
LL vs Kenya	8	NC_037648.1	14471046	14471848	LOC107965224	uncharacterized LOC107965224	13	0.6277	11a
LL vs Kenya	8	NC_037648.1	14472319	14475344	LOC100579040	chondroitin sulfate synthase 2	22	0.7152	11a
LL vs Kenya	8	NC_037648.1	14475634	14477823	LOC411433	ell-associated factor Eaf	18	0.7152	11a
LL vs Kenya	8	NC_037648.1	14478611	14480706	LOC726564	uncharacterized LOC726564	15	0.6483	11a
LL vs Kenya	8	NC_037648.1	14490243	14495252	LOC113219098	uncharacterized LOC113219098	72	0.7543	11a
LL vs Kenya	8	NC_037648.1	14499154	14502255	LOC411552	ceramide glucosyltransferase	14	0.7152	11a
LL vs Kenya	8	NC_037648.1	14502705	14507031	LOC551734	general transcription and DNA repair factor IIH helicase subunit XPB	33	0.6599	11a
LL vs Kenya	8	NC_037648.1	14507499	14509625	LOC410264	tRNA-dihydrouridine(20) synthase [NAD(P)+]-like	11	0.4748	11a
LL vs Kenya	8	NC_037648.1	14509739	14515714	LOC100576185	uncharacterized LOC100576185	36	0.747	11a
LL vs Kenya	8	NC_037648.1	14515703	14518025	LOC100576286	26S proteasome non-ATPase regulatory subunit 6-like	18	0.6833	11a
LL vs Kenya	8	NC_037648.1	14518146	14519986	LOC410266	replication factor C subunit 5	21	0.6804	11a
LL vs Kenya	9	NC_037651.1	189973	228859	LOC727378	peptidyl-prolyl cis-trans isomerase-like 1	490	0.0082

## Sheet: S4 Centromere coordinates
chr	mean GC	start pos	end pos
1	0.34088	13070001	14410001
2	0.34344	1	2650001
3	0.32881	1	1870001
4	0.33261	50001	2500001
5	0.33514	1	1270001
6	0.31938	1	2020001
7	0.2962	3610001	8240001
8	0.32032	1420001	2900001
9	0.31364	1	3360001
10	0.34546	1	650001
11	0.3031	3200001	7380001
12	0.3323	780001	4010001
13	0.34757	1	2450001
14	0.32978	1	2000001
15	0.32074	1	3040001
16	0.31232	1	2040001

## Sheet: S5 Gene Fst
Nr	Chromosome	Start	Stop	Honeybee gene	Honeybee protein	Flybase ID	Flybase Drosophila annotation	Identity	Score	SNPs	Weighted FST
1	14	6507103	6515683	LOC409753	XP_026301020.1	FBgn0004395	FBgn0004395|FBtr0347570|CG4620|unk|unkempt	45.307	607	32	0.373644
2	4	2001252	2009202	LOC724226	XP_026296168.1	FBgn0086687	FBgn0086687|FBtr0082630|CG5887|Desat1|Desaturase	57.447	352	41	0.366738
3	4	2021996	2025242	LOC113218712	XP_026295806.1	FBgn0038130	FBgn0038130|FBtr0082737|CG8630|CG8630|	49.438	95.1	17	0.36392
4	11	6465966	6466790	LOC100578061	XP_003251814.1	FBgn0039597	FBgn0039597|FBtr0336789|CG9997|CG9997|	25.287	32	4	0.323274
5	11	14957094	14959317	LOC551964	XP_624349.1	FBgn0259749	FBgn0259749|FBtr0079268|CG9535|mmy|mummy	53.83	527	2	0.302208
6	14	6532578	6538707	LOC409894	XP_393385.3	FBgn0036059	FBgn0036059|FBtr0345695|CG8104|nudE|nudE	35.154	158	18	0.300273
7	14	6525913	6527925	LOC552116	XP_624499.1	FBgn0004828	FBgn0004828|FBtr0340343|CG8989|His3.3B|Histone	100	273	6	0.298316
8	14	6630053	6635933	LOC726928	XP_026300718.1	FBgn0011206	FBgn0011206|FBtr0331858|CG4760|bol|boule	48.039	160	39	0.295515
9	8	8432372	8434608	LOC726000	XP_001121781.3	FBgn0039555	FBgn0039555|FBtr0085247|CG12261|mRpS22|mitochondrial	36.601	210	21	0.287298
10	4	2042747	2051510	LOC100576797	XP_026296169.1	FBgn0086687	FBgn0086687|FBtr0082630|CG5887|Desat1|Desaturase	51.156	368	48	0.276674
11	5	13469345	13474342	LOC412426	XP_026296830.1	FBgn0031713	FBgn0031713|FBtr0079128|CG7277|Coq6|Coenzyme	43.269	69.3	20	0.269743
12	10	9815665	9817556	LOC552663	XP_006566118.2	FBgn0085484	FBgn0085484|FBtr0112761|CG34455|Pdxk|Pyridoxal	47.811	273	14	0.263859
13	4	2248817	2254448	LOC100576093	XP_006558247.3	FBgn0052058	FBgn0052058|FBtr0076293|CG32058|Ir67c|Ionotropic	26.49	34.7	32	0.262824
14	11	14960207	14964371	LOC107965281	XP_026299509.1	FBgn0013750	FBgn0013750|FBtr0087379|CG8156|Arf51F|ADP	97.714	355	10	0.253232
15	14	6644153	6653219	LOC494509	XP_006563114.2	FBgn0011672	FBgn0011672|FBtr0301478|CG3671|Mvl|Malvolio	64.557	729	65	0.249143
16	5	13465261	13473424	LOC552810	XP_026296674.1	FBgn0035113	FBgn0035113|FBtr0072524|CG17142|pyx|pyrexia	45.838	732	41	0.247316
17	11	15482917	15484200	LOC412705	XP_006570350.1	FBgn0031873	FBgn0031873|FBtr0079364|CG9207|Gas41|Gas41	63.85	281	4	0.24588
18	11	14860822	14862036	LOC727234	XP_001122944.1	FBgn0032001	FBgn0032001|FBtr0332414|CG8360|CG8360|	46.897	129	4	0.244156
19	5	13475730	13478174	LOC408866	XP_392396.3	FBgn0035039	FBgn0035039|FBtr0343487|CG3608|Adck1|aarF	53.033	554	2	0.243872
20	11	14996216	14996646	LOC102653856	XP_016770179.1	FBgn0013772	FBgn0013772|FBtr0087455|CG10248|Cyp6a8|Cytochrome	33.333	28.1	4	0.242645
21	11	6464449	6465207	LOC102655203	XP_006571904.1					3	0.242117
22	15	5836240	5838400	LOC552851	XP_625230.3	FBgn0033549	FBgn0033549|FBtr0088222|CG12936|mms4|Methyl	28.228	129	8	0.240086
23	4	2073062	2097526	LOC551527	XP_623925.2	FBgn0086687	FBgn0086687|FBtr0082630|CG5887|Desat1|Desaturase	50.829	398	93	0.239822
24	15	5782145	5782629	LOC113219264	XP_026301240.1					1	0.239509
25	11	14965678	14970934	LOC725781	XP_001121588.2	FBgn0034271	FBgn0034271|FBtr0086864|CG4996|Vps50|Vacuolar	36.392	564	8	0.237893
26	11	13218947	13224155	LOC410344	XP_016770251.2	FBgn0032210	FBgn0032210|FBtr0080071|CG5603|CYLD|Cylindromatosis	61.331	607	29	0.236704
27	14	1471905	1472517	LOC107965474						8	0.233638
28	11	13226340	13231785	LOC410345	XP_006566465.1	FBgn0032339	FBgn0032339|FBtr0343622|CG4705|Wdr59|WD	39.533	650	42	0.233443
29	11	6749205	6751514	LOC550926	XP_006572330.1	FBgn0036300	FBgn0036300|FBtr0075961|CG10688|Pmm2|Phosphomannomutase	53.061	278	14	0.227346
30	11	7233459	7236380	LOC411795	XP_026299647.1	FBgn0086605	FBgn0086605|FBtr0344215|CG9853|CG9853|	39.355	232	16	0.224405
31	14	6627543	6628911	LOC113219217	XP_026300676.1	FBgn0053557	FBgn0053557|FBtr0091534|CG33557|CG33557|	55.556	80.9	22	0.224124
32	14	6584758	6587109	LOC412070	XP_006563128.1	FBgn0037491	FBgn0037491|FBtr0339736|CG1227|CG1227|	55.937	386	13	0.223837
33	13	6053277	6053354	Mir6056						1	0.223276
34	4	10122847	10125383	LOC724740	XP_003251005.1	FBgn0004567	FBgn0004567|FBtr0077500|CG2939|slp2|sloppy	57.48	248	27	0.221322
35	15	5846801	5850960	LOC552849	XP_625228.3	FBgn0038100	FBgn0038100|FBtr0334509|CG12358|Paip2|polyA-binding	40.909	70.9	5	0.218074
36	11	7226906	7232254	LOC411796	XP_006562469.1	FBgn0029823	FBgn0029823|FBtr0070827|CG3011|Shmt|Serine	67.028	666	38	0.217039
37	14	6453280	6457951	LOC725456	XP_026300908.1	FBgn0029762	FBgn0029762|FBtr0070797|CG3252|NAAT1|Nutrient	53.667	626	133	0.216521
38	11	7189442	7199032	LOC727236	XP_006562464.2	FBgn0034300	FBgn0034300|FBtr0086732|CG5098|CG5098|	33.209	143	48	0.216273
39	15	5802212	5805720	LOC725755	XP_006563442.2	FBgn0037489	FBgn0037489|FBtr0081599|CG1234|CG1234|	47.841	543	13	0.215212
40	11	13223002	13226268	LOC552145	XP_624527.2	FBgn0267861	FBgn0267861|FBtr0344972|CG40196|Maf1|Maf1	68.103	310	12	0.214047
41	14	5221393	5222719	LOC725291	XP_001121159.1	FBgn0033907	FBgn0033907|FBtr0087578|CG8338|mRpS16|mitochondrial	55.118	150	7	0.21397
42	10	3303140	3305316	LOC413271	XP_396716.1	FBgn0066114	FBgn0066114|FBtr0070644|CG32775|GlcAT-I|Glucuronyltransferase	57.198	305	29	0.213812
43	14	4946890	4953701	LOC724121	XP_003249664.1	FBgn0030744	FBgn0030744|FBtr0074306|CG9992|CG9992|	27.273	33.9	69	0.213534
44	14	6546105	6563958	LOC727486	XP_001123195.2	FBgn0086708	FBgn0086708|FBtr0075806|CG32130|stv|starvin	51.282	87	184	0.212067
45	11	6746171	6749503	LOC550884	XP_623278.2	FBgn0038660	FBgn0038660|FBtr0083724|CG14291|Sgsh|N-sulfoglucosamine	54.191	551	6	0.212003
46	10	10290029	10290987	LOC100576387	XP_026299068.1	FBgn0036009	FBgn0036009|FBtr0076375|CG12526|Or67a|Odorant	27.397	30	7	0.21174
47	11	14909381	14917608	LOC410108	XP_016770725.1	FBgn0262160	FBgn0262160|FBtr0336616|CG9932|CG9932|	34.257	371	22	0.211722
48	14	6641817	6644712	LOC412617	XP_006563111.2	FBgn0011642	FBgn0011642|FBtr0309882|CG32018|Zyx|Zyxin	53.529	363	13	0.211665
49	11	15156648	15158032	LOC413145	XP_396596.1	FBgn0037270	FBgn0037270|FBtr0078892|CG9769|eIF3f1|eukaryotic	65.614	397	7	0.21085
50	11	15055023	15061629	LOC551146	XP_006566758.1					22	0.210809
51	6	1851373	1852552	Cox6c	XP_006557545.1	FBgn0015031	FBgn0015031|FBtr0307035|CG14028|cype|cyclope	35.385	47.8	10	0.210398
52	11	14935634	14950154	LOC412046	XP_006566728.1	FBgn0261885	FBgn0261885|FBtr0089581|CG7467|osa|osa	49.362	719	25	0.209534
53	1	138173	138256	Mir2-2						1	0.208807
54	2	1234902	1234973	TRNAA-UGC						1	0.208795
55	11	6505053	6506276	CPR1	NP_001257746.1	FBgn0004778	FBgn0004778|FBtr0081695|CG1331|Ccp84Af|Ccp84Af	54.331	130	6	0.20855
56	4	2255348	2256515	LOC100579057	XP_026295869.1	FBgn0030611	FBgn0030611|FBtr0073965|CG15027|CG15027|	39.744	120	4	0.208439
57	11	14822084	14830891	LOC551424	XP_006566698.1	FBgn0027497	FBgn0027497|FBtr0347493|CG1098|Madm|MLF1-adaptor	61.24	644	35	0.207861
58	11	15067326	15077540	LOC551061	XP_026299796.1	FBgn0032026	FBgn0032026|FBtr0307092|CG7627|CG7627|	44.892	1206	119	0.205969
59	7	10637833	10639346	LOC727418	XP_001123126.4	FBgn0035031	FBgn0035031|FBtr0072314|CG13587|CG13587|	29.388	90.5	13	0.205826
60	1	13337080	13338460	LOC727243	XP_001122953.3	FBgn0034128	FBgn0034128|FBtr0113085|CG4409|CG4409|	24.615	70.5	26	0.205186
61	2	10203023	10203797	LOC726711	XP_001122434.2	FBgn0050105	FBgn0050105|FBtr0086899|CG30105|CG30105|	40.458	100	3	0.203864
62	11	6493868	6503571	LOC727192	XP_006571901.1	FBgn0266282	FBgn0266282|FBtr0084573|CG5524|jnj|java	28.818	363	71	0.202044
63	10	9850696	9855111	LOC552618	XP_624995.5	FBgn0028646	FBgn0028646|FBtr0085695|CG2139|aralar1|aralar1	25	32.3	21	0.201679
64	14	6540934	6542601	LOC552088	XP_624469.3	FBgn0030694	FBgn0030694|FBtr0340114|CG15602|CG15602|	27.778	102	5	0.200651
65	2	15539608	15540043	LOC102653600						1	0.199891
66	11	15103653	15105085	LOC725822	XP_006566766.1	FBgn0039336	FBgn0039336|FBtr0084839|CG4553|CG4553|	37.356	129	14	0.19936
67	5	13480243	13480911	LOC102655090	XP_006570271.1	FBgn0053229	FBgn0053229|FBtr0345592|CG33229|CG33229|	31.933	57.8	5	0.197331
68	11	14833004	14836452	LOC724877	XP_026299431.1	FBgn0036741	FBgn0036741|FBtr0333121|CG7510|anchor|anchor	43.101	469	16	0.197062
69	14	6470760	6474112	LOC725575	XP_003250560.1	FBgn0030269	FBgn0030269|FBtr0073437|CG18292|CDK2AP1|CDK2-associated	52.83	99.4	11	0.196725
70	11	7075213	7078379	LOC552480	XP_026299503.1	FBgn0025394	FBgn0025394|FBtr0339590|CG32810|inc|insomniac	67.647	270	17	0.196574
71	11	6468018	6485934	LOC100578030	XP_026299604.1	FBgn0265137	FBgn0265137|FBtr0086201|CG9453|Spn42Da|Serpin	40.237	245	185	0.19577
72	11	7129964	7147480	LOC409470	XP_006562453.1	FBgn0020309	FBgn0020309|FBtr0335476|CG14938|crol|crooked	75.634	848	113	0.194959
73	11	7067135	7069049	LOC724446	XP_026299502.1	FBgn0034350	FBgn0034350|FBtr0299805|CG5189|CG5189|	73.171	196	18	0.192513
74	1	5977451	5979275	LOC113218708						46	0.192343
75	8	8439269	8441500	LOC411280	XP_394753.2	FBgn0010339	FBgn0010339|FBtr0087976|CG8340|128up|upstream	86.141	648	25	0.192305
76	4	1922920	1971322	LOC726755	XP_026295760.1	FBgn0038201	FBgn0038201|FBtr0305681|CG9918|PK1-R|Pyrokinin	48.804	379	181	0.192054
77	8	12602540	12604446	LOC725135	XP_001121019.2	FBgn0050381	FBgn0050381|FBtr0113374|CG30381|PIG-X|Phosphatidylinositol	35	63.2	59	0.1918
78	14	6613728	6614848	LOC551882	XP_006563123.1	FBgn0039802	FBgn0039802|FBtr0445215|CG1349|dj-1b|dj-1b	53.591	198	10	0.191587
79	14	6477738	6502582	LOC409752	XP_006565027.1	FBgn0037336	FBgn0037336|FBtr0078761|CG2519|CG2519|	57.755	1516	514	0.191074
80	11	2830176	2833279	LOC725688	XP_001121505.2	FBgn0050269	FBgn0050269|FBtr0346949|CG30269|CG30269|	41.071	86.3	39	0.190717
81	10	8358468	8361702	LOC100577493	XP_016770071.2	FBgn0038324	FBgn0038324|FBtr0083089|CG5038|CG5038|	38.601	456	37	0.190613
82	11	7030356	7038873	LOC724622	XP_026299709.1	FBgn0037445	FBgn0037445|FBtr0330192|CG9727|CG9727|	48.43	213	44	0.190153
83	4	2227949	2242796	LOC100576135	XP_026295989.1	FBgn0036829	FBgn0036829|FBtr0309798|CG14076|Ir75d|Ionotropic	22.753	81.3	67	0.189933
84	2	10043939	10046008	LOC102655857	XP_006565948.1	FBgn0026396	FBgn0026396|FBtr0077826|CG15377|Or22c|Odorant	18.25	55.5	62	0.189403
85	11	6940583	6943908	LOC727205	XP_006572101.1	FBgn0086445	FBgn0086445|FBtr0081156|CG10563|l(2)37Cd|lethal	31.672	183	23	0.189304
86	11	7210114	7224610	LOC409332	XP_026299395.1	FBgn0030366	FBgn0030366|FBtr0073641|CG1490|Usp7|Ubiquitin-specific	54.644	1205	64	0.189142
87	13	7284681	7286448	LOC100577091	XP_026300389.1	FBgn0045495	FBgn0045495|FBtr0079459|CG13788|Gr28b|Gustatory	25.899	32	102	0.188801
88	11	15496186	15500268	LOC726771	XP_026299574.1	FBgn0031399	FBgn0031399|FBtr0077835|CG7074|mio|missing	32.545	441	12	0.188788
89	14	9098326	9101919	LOC100578743	XP_006564887.1	FBgn0050443	FBgn0050443|FBtr0086109|CG30443|Opbp|Optix-binding	44.099	261	8	0.188055
90	11	7025191	7029902	LOC413657	XP_006572237.1	FBgn0033005	FBgn0033005|FBtr0345009|CG3107|CG3107|	44.266	846	26	0.187734
91	4	2098425	2109077	LOC551518	XP_026296151.1	FBgn0038135	FBgn0038135|FBtr0290037|CG8773|CG8773|	49.437	876	26	0.186857
92	8	9476484	9477555	LOC413875	XP_397314.1	FBgn0285949	FBgn0285949|FBtr0088527|CG1821|RpL31|Ribosomal	74.194	174	3	0.186701
93	11	7149004	7185746	LOC727502	XP_001123212.2	FBgn0004359	FBgn0004359|FBtr0336724|CG5507|T48|Transcript	38.785	167	336	0.186616
94	11	15061994	15066692	LOC413261	XP_016770683.1	FBgn0003124	FBgn0003124|FBtr0100318|CG12306|polo|polo	57.168	676	16	0.186538
95	11	6435955	6436403	LOC107965752						5	0.186216
96	11	14893059	14895269	LOC413822	XP_397261.2	FBgn0026316	FBgn0026316|FBtr0089553|CG5788|Ubc10|Ubiquitin	79.47	264	6	0.184902
97	11	6963968	6986532	LOC100578112	XP_006572378.3	FBgn0032083	FBgn0032083|FBtr0332206|CG9541|CG9541|	52.783	521	216	0.184212
98	10	3194794	3197542	LOC409920	XP_393411.1	FBgn0035601	FBgn0035601|FBtr0345026|CG10640|Uev1A|Ubiquitin-conjugating	76.429	242	4	0.183944
99	11	7200609	7205121	LOC409136	XP_026299380.1	FBgn0036273	FBgn0036273|FBtr0333356|CG10426|INPP5E|Inositol	56.774	554	27	0.183817
100	4	1918073	1921443	GstS1	XP_026295756.1	FBgn0010226	FBgn0010226|FBtr0100258|CG8938|GstS1|Glutathione	37.313	152	11	0.18303
101	14	6593531	6595759	LOC726961	XP_001122678.3	FBgn0029999	FBgn0029999|FBtr0339695|CG1575|CG1575|	27.385	201	12	0.182305
102	10	420823	423414	LOC727261	XP_001122971.2	FBgn0036286	FBgn0036286|FBtr0346569|CG10616|CG10616|	21.277	104	2	0.182296
103	2	14292108	14293751	LOC725358	XP_001121218.1	FBgn0030435	FBgn0030435|FBtr0343649|CG4645|CG4645|	55.3	226	26	0.180785
104	1	2089684	2091155	LOC726902	XP_001121025.1	FBgn0040871	FBgn0040871|FBtr0073869|CG12479|CG12479|	41.892	71.2	5	0.18071
105	14	6595800	6606900	LOC412074	XP_026300759.1	FBgn0052000	FBgn0052000|FBtr0113417|CG32000|anne|anne	45.806	672	98	0.179981
106	14	6588025	6592891	LOC726867	XP_001122583.4	FBgn0038376	FBgn0038376|FBtr0083188|CG4225|Hmt-1|Heavy	64.762	1122	27	0.179175
107	14	6653961	6657296	LOC551618	XP_624012.3	FBgn0000032	FBgn0000032|FBtr0085610|CG7899|Acph-1|Acid	50.287	376	14	0.178911
108	14	6658697	6661747	LOC726922	XP_006563107.1	FBgn0031478	FBgn0031478|FBtr0077629|CG8814|CG8814|	35.028	174	12	0.178307
109	14	5075831	5078922	LOC409578	XP_006560280.1	FBgn0024811	FBgn0024811|FBtr0089113|CG1587|Crk|Crk	61.818	367	9	0.177898
110	1	6041176	6043874	LOC411372	XP_394846.2	FBgn0030882	FBgn0030882|FBtr0300974|CG6835|Gss1|Glutathione	52.401	536	22	0.177661
111	4	8047797	8054010	LOC552077	XP_006562726.1	FBgn0037530	FBgn0037530|FBtr0339713|CG2943|EMC1|ER	41.994	704	50	0.177193
112	14	9046612	9048898	LOC551944	XP_624330.3	FBgn0010551	FBgn0010551|FBtr0112863|CG15081|Phb2|Prohibitin	80.385	448	6	0.177113
113	11	6814100	6820982	LOC100577649	XP_026299611.1	FBgn0004378	FBgn0004378|FBtr0072733|CG9191|Klp61F|Kinesin-like	52.26	584	26	0.17703
114	11	7060312	7061523	LOC551148	XP_623546.1	FBgn0029929	FBgn0029929|FBtr0343331|CG4593|CG4593|	60.952	262	6	0.176546
115	11	15516698	15518772	LOC409870	XP_006570364.1	FBgn0031260	FBgn0031260|FBtr0078080|CG11840|Spp|Signal	66.374	486	11	0.176315
116	14	5069700	5071257	CUTA	XP_026300671.1	FBgn0030545	FBgn0030545|FBtr0073899|CG11590|CG11590|	56.897	139	5	0.1756
117	2	15533694	15535459	LOC413142	XP_016773638.2	FBgn0086370	FBgn0086370|FBtr0344473|CG6072|sra|sarah	55.172	224	4	0.175279
118	14	9095689	9097998	LOC102653795	XP_026300802.1	FBgn0050340	FBgn0050340|FBtr0088535|CG30340|CG30340|	43.624	256	4	0.175056
119	11	12427677	12434500	LOC410331	NP_001264228.1	FBgn0028982	FBgn0028982|FBtr0340027|CG12225|Spt6|Spt6	52.381	1744	40	0.174564
120	10	8357238	8358866	LOC726244	XP_026299091.1	FBgn0260398	FBgn0260398|FBtr0339298|CG42515|Pbp49|PSEA-binding	35.377	127	29	0.174373
121	1	12057242	12058089	LOC724719	XP_006570132.1	FBgn0027785	FBgn0027785|FBtr0083712|CG6008|NP15.6|NP15.6	38.667	109	4	0.174105
122	11	6490146	6493786	LOC100577766	XP_003251811.1	FBgn0053196	FBgn0053196|FBtr0332353|CG33196|dpy|dumpy	33.333	35	16	0.174097
123	16	1100190	1103379	LOC412031	XP_006557766.1	FBgn0037236	FBgn0037236|FBtr0344740|CG9772|Skp2|S-phase	43.642	308	25	0.174024
124	11	13215400	13218668	LOC410343	XP_393823.1	FBgn0038274	FBgn0038274|FBtr0083008|CG7262|Nup93-2|Nucleoporin	37.195	514	35	0.173816
125	11	7237397	7241575	LOC551162	XP_006562474.1	FBgn0038815	FBgn0038815|FBtr0083913|CG5466|CG5466|	65.946	237	11	0.172241
126	11	10575866	10576484	LOC100578002	XP_026299849.1	FBgn0024986	FBgn0024986|FBtr0070233|CG3719|CG3719|	56.757	134	2	0.171491
127	11	14981223	14982597	LOC411862	XP_395329.2	FBgn0031639	FBgn0031639|FBtr0077408|CG2937|mRpS2|mitochondrial	60.435	301	4	0.171454
128	14	6574437	6583128	LOC550686	XP_623083.1	FBgn0020236	FBgn0020236|FBtr0300597|CG8322|ATPCL|ATP	73.944	1737	71	0.171454
129	1	5976954	5981354	LOC725606	XP_006563318.2	FBgn0038211	FBgn0038211|FBtr0082902|CG9649|CG9649|	28.656	198	121	0.171016
130	1	7778153	7779396	LOC726590	XP_026302055.1	FBgn0021765	FBgn0021765|FBtr0074511|CG7113|scu|scully	42.688	211	32	0.170789
131	3	2604384	2605460	LOC107964236	XP_016767012.1	FBgn0264270	FBgn0264270|FBtr0331263|CG43770|Sxl|Sex	30.159	35.8	9	0.170585
132	11	14885850	14888650	LOC409491	XP_392998.5	FBgn0033813	FBgn0033813|FBtr0087742|CG12765|fsd|fates-shifted	23.293	57.8	5	0.169955
133	4	10218910	10222056	LOC413591	XP_026296073.1	FBgn0032925	FBgn0032925|FBtr0081472|CG9246|CG9246|	44.044	556	40	0.169772
134	11	6754230	6794831	LOC727170	XP_026299874.1	FBgn0000451	FBgn0000451|FBtr0331551|CG6611|ect|ectodermal	34.155	109	317	0.16961
135	1	24166544	24168237	LOC551960	XP_003251758.1	FBgn0034654	FBgn0034654|FBtr0071670|CG10306|eIF3k|eukaryotic	58.333	265	5	0.169287
136	8	4497677	4501412	LOC100577110	XP_003249878.1	FBgn0038592	FBgn0038592|FBtr0083571|CG18599|CG18599|	77.333	124	71	0.169174
137	10	9905493	9906619	LOC107965051						19	0.168771
138	11	14996872	15002814	LOC100576717	XP_003250928.2	FBgn0040271	FBgn0040271|FBtr0334700|CG6725|Sulf1|Sulfated	25.974	32.3	6	0.168059
139	11	7078964	7082044	LOC102655030	XP_026299504.1	FBgn0031142	FBgn0031142|FBtr0077269|CG10998|r-cup|ryder	33.333	30.4	13	0.167973
140	11	7012521	7019206	LOC100578723	XP_026299708.1	FBgn0033240	FBgn0033240|FBtr0113052|CG2906|CG2906|	23.208	72.8	60	0.167573
141	5	13480118	13487797	Ancr-1						87	0.16757
142	11	2648419	2650001	LOC725424	XP_016770163.2	FBgn0038536	FBgn0038536|FBtr0083479|CG7655|CG7655|	34.146	160	5	0.167276
143	10	10324175	10325596	RpLP1	NP_001172073.1	FBgn0002593	FBgn0002593|FBtr0331932|CG4087|RpLP1|Ribosomal	74.107	131	15	0.16707
144	11	6914958	6940263	LOC552154	XP_624536.2	FBgn0287234	FBgn0287234|FBtr0332595|CG3244|slf|schlaff	67.965	352	217	0.166697
145	10	4900308	4901408	LOC552134	XP_003250076.3	FBgn0014930	FBgn0014930|FBtr0339712|CG2846|CG2846|	53.472	159	4	0.166636
146	11	6945191	6953775	LOC100579022	XP_006572100.1	FBgn0034546	FBgn0034546|FBtr0086240|CG13442|CG13442|	26.667	75.1	80	0.16638
147	11	7045849	7051722	LOC409178	XP_392703.4	FBgn0034792	FBgn0034792|FBtr0332910|CG3499|YME1L|YME1	52.317	667	33	0.166308
148	14	6878734	6881682	LOC724206	XP_026300783.1	FBgn0035073	FBgn0035073|FBtr0072423|CG16896|CG16896|	24.54	211	14	0.166294
149	14	6474231	6477560	LOC100577136	XP_006565026.1	FBgn0029892	FBgn0029892|FBtr0070989|CG3184|CG3184|	39.084	245	34	0.166191
150	11	6803812	6807867	LOC412536	XP_006572060.1	FBgn0265137	FBgn0265137|FBtr0086197|CG9453|Spn42Da|Serpin	33.929	233	20	0.164707
151	10	7068054	7068998	LOC724241	XP_001120034.1	FBgn0051950	FBgn0051950|FBtr0332457|CG31950|Sbat|Sabbat	56.164	91.7	2	0.164378
152	14	6615451	6626916	LOC409084	XP_006563118.1	FBgn0010825	FBgn0010825|FBtr0333049|CG6964|Gug|Grunge	67.742	254	74	0.164051
153	2	10000277	10002223	Or9	NP_001229889.1	FBgn0026389	FBgn0026389|FBtr0089051|CG1854|Or43a|Odorant	17.46	62.8	35	0.163839
154	11	14854455	14860051	LOC412219	XP_006566704.1	FBgn0032467	FBgn0032467|FBtr0301247|CG9934|Ube4B|Ubiquitination	46.871	805	17	0.163487
155	11	13236574	13239022	LOC107963971	XP_016770254.1	FBgn0035497	FBgn0035497|FBtr0300877|CG14995|CG14995|	40	63.9	71	0.163293
156	11	7056663	7058888	LOC411718	XP_395186.4	FBgn0028372	FBgn0028372|FBtr0086474|CG11025|isopeptidase-T-3|isopeptidase-T-3	28.395	160	14	0.162388
157	14	4954200	4961358	LOC412313	XP_026300807.1	FBgn0035720	FBgn0035720|FBtr0333083|CG10077|CG10077|	66.923	545	50	0.161502
158	3	9859406	9861283	LOC551874	XP_006566848.1	FBgn0037539	FBgn0037539|FBtr0081820|CG10435|CG10435|	31.765	62.4	8	0.16119
159	12	11473601	11506435	LOC408387	XP_391935.5	FBgn0037081	FBgn0037081|FBtr0078400|CG6049|barc|barricade	50.694	379	300	0.161175
160	11	13232343	13236031	LOC408368	XP_391917.2	FBgn0014455	FBgn0014455|FBtr0346181|CG11654|Ahcy|Adenosylhomocysteinase	80.742	733	71	0.160776
161	11	6878324	6883950	LOC551140	XP_623539.1	FBgn0027363	FBgn0027363|FBtr0080143|CG6521|Stam|Signal	48.446	460	52	0.160337
162	11	7009236	7013114	LOC550881	XP_623274.2	FBgn0034503	FBgn0034503|FBtr0086297|CG13867|MED8|Mediator	53.208	268	39	0.160258
163	11	2854381	2860815	LOC107965276						185	0.159903
164	11	6451427	6464042	LOC409841	XP_006571915.1	FBgn0039348	FBgn0039348|FBtr0300730|CG4673|Npl4|Nuclear	57.878	762	62	0.159257
165	2	15523230	15525955	LOC551535	XP_623933.1	FBgn0261274	FBgn0261274|FBtr0073217|CG1333|Ero1L|Endoplasmic	56.858	511	5	0.159029
166	11	6644649	6747254	LOC724942	XP_026299876.1	FBgn0016078	FBgn0016078|FBtr0088552|CG8804|wun|wunen	50.362	293	863	0.158754
167	11	6615757	6619205	LOC552823	XP_026299350.1	FBgn0040253	FBgn0040253|FBtr0308027|CG17200|Ugt35E1|UDP-glycosyltransferase	38.095	33.1	24	0.158606
168	9	10137030	10138059	LOC726031	NP_001167610.1	FBgn0053196	FBgn0053196|FBtr0332347|CG33196|dpy|dumpy	25.714	38.9	26	0.158134
169	11	14903046	14905875	LOC551276	XP_623673.3	FBgn0001248	FBgn0001248|FBtr0114549|CG7176|Idh|Isocitrate	73.913	697	10	0.157666
170	7	10507285	10509859	LOC100577156	XP_003250667.2	FBgn0034580	FBgn0034580|FBtr0071534|CG9357|Cht8|Chitinase	45.524	359	92	0.15725
171	11	7061918	7064703	LOC411719	XP_026299501.1	FBgn0031321	FBgn0031321|FBtr0077971|CG4947|Tgt|tRNA-guanine	63.824	556	25	0.157237
172	11	6586163	6588925	LOC102654871	XP_006571897.1	FBgn0033784	FBgn0033784|FBtr0087804|CG13322|SCCRO3|Squamous	44.872	243	11	0.157199
173	11	15003330	15005477	LOC551467	XP_006566739.1	FBgn0039212	FBgn0039212|FBtr0084670|CG13626|Syx18|Syntaxin	69.159	158	13	0.157197
174	7	3512949	3513823	LOC100577341	XP_003249755.1	FBgn0026089	FBgn0026089|FBtr0345510|CG14817|CG14817|	43.119	77.4	5	0.157118
175	11	10607621	10608663	LOC113219138						5	0.157039
176	11	6455573	6462167	LOC100577578	XP_006571913.1	FBgn0039347	FBgn0039347|FBtr0392910|CG5071|CG5071|	56.442	213	33	0.156894
177	11	14188005	14189320	LOC102656537						30	0.156531
178	11	6994683	6998649	LOC551483	XP_026299651.1	FBgn0261722	FBgn0261722|FBtr0075542|CG6151|fwe|flower	46.154	177	20	0.156347
179	11	14874984	14877765	LOC727222	XP_003250884.1	FBgn0030208	FBgn0030208|FBtr0071453|CG2890|PPP4R2r|Protein	56.25	192	6	0.155261
180	8	3732417	3734216	LOC551226	XP_623624.3	FBgn0027524	FBgn0027524|FBtr0082172|CG3909|CG3909|	60.79	413	10	0.154826
181	11	7090566	7093756	LOC552085	XP_624466.1	FBgn0038723	FBgn0038723|FBtr0083803|CG6195|CG6195|	86.501	666	16	0.153622
182	1	2064923	2065787	LOC113219407	XP_026302066.1	FBgn0000721	FBgn0000721|FBtr0473364|CG10033|for|foraging	39.024	30.4	1	0.153158
183	7	10650400	10655262	LOC727520	XP_026297766.1	FBgn0037942	FBgn0037942|FBtr0335211|CG14721|CG14721|	38.843	169	36	0.153041
184	11	14895428	14902815	LOC552700	XP_006566717.1	FBgn0261268	FBgn0261268|FBtr0302158|CG42616|Cul3|Cullin	72.462	1172	12	0.152789
185	2	10017779	10019530	Or14	XP_026302135.1	FBgn0032096	FBgn0032096|FBtr0079770|CG13106|Or30a|Odorant	23.767	67	72	0.152396
186	5	13074232	13076885	LOC412488	XP_395945.2	FBgn0030507	FBgn0030507|FBtr0340397|CG11164|CG11164|	33.439	141	20	0.152276
187	10	3215237	3227471	LOC724838	XP_026299150.1	FBgn0011693	FBgn0011693|FBtr0075426|CG4899|Pdh|Photoreceptor	36.397	165	220	0.151796
188	11	15043990	15048642	LOC725245	XP_016770620.1	FBgn0033483	FBgn0033483|FBtr0088406|CG12919|egr|eiger	32.323	60.8	97	0.150758
189	11	14882103	14883610	LOC552733	XP_625111.1	FBgn0024227	FBgn0024227|FBtr0080180|CG6620|aurB|aurora	58.276	370	6	0.150633
190	11	15051248	15054332	LOC100578745	XP_006566749.1	FBgn0033483	FBgn0033483|FBtr0088405|CG12919|egr|eiger	27.35	39.7	57	0.150395
191	14	5083082	5088652	LOC552361	XP_006560287.1	FBgn0019830	FBgn0019830|FBtr0077734|CG3057|colt|congested-like	61.089	315	17	0.14986
192	11	15166505	15176188	LOC102655980	XP_016770292.2	FBgn0261954	FBgn0261954|FBtr0303047|CG4399|east|enhanced	35.227	229	175	0.149682
193	11	6602509	6610047	LOC102654700						53	0.149269
194	10	9817862	9826269	LOC552658	XP_625037.1	FBgn0004463	FBgn0004463|FBtr0087977|CG8344|Polr3B|RNA	70	1712	77	0.149155
195	2	9980044	9982278	LOC100577787	XP_003250769.3	FBgn0028963	FBgn0028963|FBtr0087781|CG17584|Or49b|Odorant	19.088	68.2	69	0.149128
196	11	6539509	6542591	LOC107965751	XP_026299664.1	FBgn0030931	FBgn0030931|FBtr0074592|CG6318|Xrcc2|X-ray	26.415	26.9	30	0.149074
197	11	7113203	7128377	LOC551379	XP_026299449.1	FBgn0038552	FBgn0038552|FBtr0083523|CG18012|Alg1|ALG1,	48.113	411	125	0.148433
198	14	5016214	5017942	ILP-2	XP_026300675.1	FBgn0044050	FBgn0044050|FBtr0076373|CG14167|Ilp3|Insulin-like	30.769	53.1	2	0.148291
199	11	2833958	2835333	LOC409861	XP_393351.4	FBgn0000150	FBgn0000150|FBtr0346150|CG2210|awd|abnormal	74.096	258	15	0.14809
200	11	8177273	8201907	LOC727052	XP_026299468.1	FBgn0053265	FBgn0053265|FBtr0076063|CG33265|Muc68E|Mucin	37.838	84.3	83	0.14803
201	7	10485055	10486401	LOC411215	XP_394689.3	FBgn0037492	FBgn0037492|FBtr0081577|CG10050|Dtwd2|DTW	57.377	287	15	0.147747
202	14	8746384	8750477	LOC410532	XP_006564953.2	FBgn0025709	FBgn0025709|FBtr0088562|CG8083|CNT2|Concentrative	43.59	484	65	0.147569
203	11	6437579	6449380	LOC409784	XP_026299757.1	FBgn0039008	FBgn0039008|FBtr0347565|CG6972|CG6972|	54.804	317	116	0.147533
204	11	15500131	15501158	LOC726757	XP_001122477.1	FBgn0266421	FBgn0266421|FBtr0343586|CG15220|RPA3|Replication	31.633	33.5	7	0.147145
205	11	15149181	15156320	LOC409184	XP_026299607.1	FBgn0027561	FBgn0027561|FBtr0302498|CG18659|CG18659|	46.787	454	37	0.146912
206	11	7084152	7085646	LOC107965271	XP_016770773.1	FBgn0261836	FBgn0261836|FBtr0332403|CG42768|Msp300|Muscle-specific	44	29.3	4	0.14687
207	6	1853161	1865338	LOC725706	XP_016768247.1	FBgn0031698	FBgn0031698|FBtr0307040|CG14023|Ncoa6|Nuclear	33.333	53.5	43	0.146806
208	7	10639558	10645120	Adk1	NP_001164443.1	FBgn0022709	FBgn0022709|FBtr0076017|CG17146|Ak1|Adenylate	47.644	186	61	0.146477
209	11	6752364	6754306	LOC409494	XP_393002.3	FBgn0033761	FBgn0033761|FBtr0087880|CG8778|CG8778|	57.993	329	8	0.146331
210	11	15502132	15509304	LOC100578159	XP_006570359.1	FBgn0027866	FBgn0027866|FBtr0078955|CG9776|CG9776|	46.386	174	19	0.146323
211	15	5790955	5801936	LOC411724	XP_006563439.1	FBgn0027579	FBgn0027579|FBtr0085250|CG5508|mino|minotaur	39.113	503	58	0.146316
212	10	10309463	10315162	LOC100576472	XP_026299031.1	FBgn0003557	FBgn0003557|FBtr0339529|CG4244|Su(dx)|Suppressor	82.403	1065	31	0.146051
213	13	7268441	7269899	LOC102656472						47	0.145865
214	11	6625721	6633471	LOC551668	XP_624060.4	FBgn0029840	FBgn0029840|FBtr0345895|CG4320|raptor|raptor	61.408	1005	52	0.14571
215	10	10036100	10037678	LOC410200	XP_393683.4	FBgn0033485	FBgn0033485|FBtr0088425|CG1381|RpLP0-like|Ribosomal	57.522	273	18	0.145681
216	1	24634192	24636640	LOC100578360	XP_006571572.1	FBgn0027599	FBgn0027599|FBtr0072409|CG2790|CG2790|	45.983	319	7	0.145196
217	7	10646013	10649197	LOC550694	XP_006565530.1	FBgn0037632	FBgn0037632|FBtr0081918|CG8351|CCT7|Chaperonin	77.947	843	11	0.145151
218	10	9498523	9499722	LOC100576531	XP_026299116.1	FBgn0051719	FBgn0051719|FBtr0080041|CG31719|RluA-1|RluA	24.742	57.8	4	0.14495
219	2	10022808	10024303	LOC100577671	XP_003250767.2	FBgn0026389	FBgn0026389|FBtr0089051|CG1854|Or43a|Odorant	20.192	73.6	59	0.143806
220	11	14953512	14956354	LOC100576647	XP_026299547.1	FBgn0035627	FBgn0035627|FBtr0077125|CG10583|Sse|Separase	33.036	149	6	0.143414
221	11	6387903	6404230	LOC409622	XP_026299549.1	FBgn0033924	FBgn0033924|FBtr0087546|CG8613|CG8613|	43.758	622	121	0.143106
222	11	2835802	2850299	LOC551425	XP_003249419.1	FBgn0261403	FBgn0261403|FBtr0086084|CG10392|sxc|super	83.444	1854	193	0.142747
223	8	1972952	1974405	LOC409326	XP_392843.1	FBgn0004867	FBgn0004867|FBtr0345436|CG5920|RpS2|Ribosomal	88.288	400	1	0.142525
224	15	5839515	5845614	LOC552850	XP_006563447.1	FBgn0010215	FBgn0010215|FBtr0070038|CG17947|a-Cat|a	82.59	1494	23	0.142507
225	1	24277537	24278110	LOC102656037	XP_026302103.1					1	0.142416
226	1	19775881	19777537	LOC100578060	XP_003251713.4	FBgn0060296	FBgn0060296|FBtr0072417|CG15860|pain|painless	25	30.4	22	0.142409
227	10	10322892	10323766	LOC412328	XP_395789.1	FBgn0031684	FBgn0031684|FBtr0345334|CG8680|ND-13A|NADH	64.894	139	10	0.141969
228	4	2264077	2405657	LOC409598	XP_016767363.2	FBgn0053978	FBgn0053978|FBtr0308251|CG33978|CG33978|	35.452	377	961	0.141839
229	7	12307725	12309208	LOC552000	XP_624385.4	FBgn0032160	FBgn0032160|FBtr0332505|CG4598|CG4598|	48.583	242	16	0.140691
230	8	9112870	9114134	LOC100578025	XP_003250941.2	FBgn0037626	FBgn0037626|FBtr0081916|CG8236|CG8236|	23.037	32	36	0.14059
231	11	14918600	14933522	LOC727221	XP_006566732.1	FBgn0033194	FBgn0033194|FBtr0310024|CG2093|Vps13|Vacuolar	24.675	212	46	0.140362
232	11	7107566	7111571	LOC412606	XP_026299447.1	FBgn0036574	FBgn0036574|FBtr0089713|CG16838|elg1|enhanced	33.333	142	27	0.140148
233	5	11271301	11272888	LOC726337	XP_016767677.1	FBgn0260468	FBgn0260468|FBtr0085564|CG7950|CG7950|	63	146	17	0.140083
234	15	5764914	5766262	LOC102653784	XP_006563428.1	FBgn0259246	FBgn0259246|FBtr0305060|CG42344|brp|bruchpilot	25.954	30	3	0.139938
235	12	11477045	11484980	LOC100578121	XP_003250964.2	FBgn0261258	FBgn0261258|FBtr0333386|CG6014|rgn|regeneration	27.513	80.5	59	0.139931
236	11	6532019	6534202	CPR4	NP_001257749.1	FBgn0035511	FBgn0035511|FBtr0073253|CG15007|Cpr64Ab|Cuticular	53.913	116	16	0.139924
237	7	10701571	10711503	LOC102654777	XP_006565542.1	FBgn0038407	FBgn0038407|FBtr0083278|CG6126|CG6126|	57.827	640	307	0.139265
238	11	14883659	14886164	LOC411505	XP_006566712.1	FBgn0031227	FBgn0031227|FBtr0078147|CG3709|CG3709|	34.076	224	9	0.139164
239	11	15078747	15085466	LOC725051	XP_026299794.1	FBgn0038740	FBgn0038740|FBtr0330036|CG4562|CG4562|	39.645	988	140	0.139084
240	11	6999104	7009164	LOC412278	XP_006572241.1	FBgn0005198	FBgn0005198|FBtr0074819|CG6975|gig|gigas	36.331	1125	4	0.138946
241	8	5884074	5885524	LOC726027	XP_001121803.1	FBgn0038916	FBgn0038916|FBtr0084151|CG6560|dnd|dead	37.415	104	7	0.138943
242	11	6821782	6825043	LOC412346	XP_395807.2	FBgn0031710	FBgn0031710|FBtr0079129|CG7371|Vps52|Vacuolar	69.313	963	14	0.138876
243	4	6319326	6319540	LOC113218754						9	0.138859
244	10	3197900	3200770	LOC413605	XP_006560170.1	FBgn0035600	FBgn0035600|FBtr0306086|CG4769|Cyt-c1|Cytochrome	59.935	389	15	0.138801
245	8	9450384	9454325	LOC412612	XP_006568083.2	FBgn0051637	FBgn0051637|FBtr0343155|CG31637|CG31637|	53.009	386	28	0.138573
246	11	12909288	12911066	LOC410339	XP_393820.4	FBgn0037008	FBgn0037008|FBtr0078215|CG5047|mTerf3|mitochondrial	42.105	253	11	0.138491
247	11	14060222	14062244	LOC408314	XP_623559.1	FBgn0032130	FBgn0032130|FBtr0079835|CG3838|brwl|brickwall	35.652	76.6	42	0.138208
248	1	25087375	25088764	LOC550992	XP_623429.3	FBgn0031670	FBgn0031670|FBtr0332412|CG3887|SelT|Selenoprotein	47.701	170	3	0.138128
249	7	13760993	13762541	LOC411193	XP_394667.3	FBgn0032816	FBgn0032816|FBtr0343854|CG10447|Nf-YB|Nuclear	70	155	16	0.138041
250	11	14978395	14980464	LOC411861	XP_395328.3	FBgn0051301	FBgn0051301|FBtr0083087|CG31301|CG31301|	35.917	223	7	0.137905
251	3	2176749	2178358	LOC412708	XP_396161.2	FBgn0029882	FBgn0029882|FBtr0070993|CG3226|CG3226|	41.284	156	8	0.137611
252	1	25050884	25051893	LOC726056	XP_001120360.1	FBgn0032987	FBgn0032987|FBtr0345541|CG12775|RpL21|Ribosomal	79.245	264	2	0.137529
253	8	2238728	2240862	LOC551301	XP_006559508.1	FBgn0031039	FBgn0031039|FBtr0344069|CG14209|Shawn|Shawn	55.65	407	3	0.137358
254	14	5091611	5096053	LOC409563	XP_397572.4	FBgn0053087	FBgn0053087|FBtr0344894|CG33087|LRP1|LDL	27.049	39.3	13	0.137134
255	11	6808109	6810881	LOC552680	XP_026299612.1	FBgn0011774	FBgn0011774|FBtr0082385|CG5247|Irbp|Inverted	21.716	70.9	7	0.136951
256	12	9622784	9626616	LOC100578367						90	0.136945
257	11	6114661	6119002	LOC113219127						26	0.136578
258	15	5814862	5822003	LOC551517	XP_623915.2	FBgn0283468	FBgn0283468|FBtr0330049|CG3412|slmb|supernumerary	80.315	857	23	0.13643
259	10	8813156	8814477	LOC552458	XP_624836.1	FBgn0026373	FBgn0026373|FBtr0080544|CG7885|Polr2C|RNA	82.182	494	10	0.136199
260	10	264211	268026	LOC411655	XP_026298976.1	FBgn0034504	FBgn0034504|FBtr0345355|CG8929|CG8929|	63.78	172	8	0.135993
261	13	1644170	1647800	LOC102654099	XP_006571975.2					49	0.135943
262	10	7041728	7041853	Mir3775						3	0.135889
263	4	2131136	2164904	LOC552417	XP_026296158.1	FBgn0086687	FBgn0086687|FBtr0082630|CG5887|Desat1|Desaturase	52.575	400	210	0.135767
264	14	6610963	6613536	LOC102655994	XP_026300892.1	FBgn0035173	FBgn0035173|FBtr0345005|CG13907|CG13907|	37.705	33.1	31	0.135743
265	2	10041889	10043794	LOC102655825	XP_006565947.2	FBgn0026389	FBgn0026389|FBtr0089051|CG1854|Or43a|Odorant	19.07	63.9	58	0.135622
266	2	10013251	10014901	Or12	NP_001229892.1	FBgn0026389	FBgn0026389|FBtr0089051|CG1854|Or43a|Odorant	20.561	65.5	36	0.135412
267	16	3015970	3022683	LOC413802	XP_397241.4	FBgn0037949	FBgn0037949|FBtr0082531|CG17360|prd1|pruning	34.597	224	27	0.135408
268	11	7053295	7059774	LOC724527	XP_001120401.1	FBgn0031395	FBgn0031395|FBtr0077848|CG10874|CG10874|	54.808	118	33	0.135057
269	11	7116133	7117143	LOC102655272	XP_006562448.1	FBgn0286786	FBgn0286786|FBtr0335494|CG3949|hoip|hoi-polloi	84.252	227	5	0.134921
270	4	11537659	11538989	LOC102655740	XP_006567371.1	FBgn0016041	FBgn0016041|FBtr0333748|CG12157|Tom40|Translocase	47.619	297	5	0.134875
271	11	15300898	15301953	LOC100576609						21	0.134696
272	11	14843232	14847733	LOC409877	XP_016770734.1	FBgn0034051	FBgn0034051|FBtr0087293|CG8295|Mlf|Myelodysplasia/myeloid	46.602	162	12	0.134275
273	8	9463460	9465314	LOC102655689	XP_026298171.1	FBgn0003950	FBgn0003950|FBtr0340040|CG1501|unc|uncoordinated	26.042	45.8	10	0.134228
274	1	25298527	25305022	LOC412745	XP_026298830.1	FBgn0000228	FBgn0000228|FBtr0079085|CG14025|Bsg25D|Blastoderm-specific	37.745	99	34	0.134149
275	5	12528666	12533153	LOC100576404	XP_006570014.1	FBgn0036451	FBgn0036451|FBtr0333075|CG9425|Helz|Helicase	42.905	683	34	0.133732
276	10	10306252	10308867	LOC725854	XP_001121653.2	FBgn0261380	FBgn0261380|FBtr0302273|CG42632|mRpL37|mitochondrial	37.538	226	17	0.133594
277	16	783745	791269	LOC412187	XP_016772599.1	FBgn0030710	FBgn0030710|FBtr0074130|CG8924|CG8924|	56.034	159	27	0.133432
278	11	6545826	6561470	LOC410134	XP_006571899.1	FBgn0031150	FBgn0031150|FBtr0332846|CG32513|bves|bves	62.171	386	130	0.132994
279	14	5027481	5039820	LOC409429	XP_026300744.1	FBgn0039972	FBgn0039972|FBtr0306235|CG17018|Marf1|Meiosis	39.739	447	16	0.132637
280	11	6188331	6386759	LOC551883	XP_026299331.1	FBgn0264386	FBgn0264386|FBtr0334984|CG15899|Ca-a1T|Ca<up>2+</up>-channel	77.778	1085	2023	0.132286
281	11	13319322	13320125	LOC100578357						22	0.132159
282	8	8441424	8444894	LOC726076	XP_001121847.4	FBgn0033447	FBgn0033447|FBtr0309879|CG1625|dila|dilatory	27.812	172	118	0.131992
283	11	6563300	6582126	LOC724670						117	0.13197
284	7	3615704	3618215	LOC411226	XP_394700.4	FBgn0087040	FBgn0087040|FBtr0076393|CG8308|aTub67C|a-Tubulin	31.158	212	54	0.131895
285	4	1762785	1767769	LOC100578134						31	0.131806
286	11	15088531	15094015	LOC550984	XP_016770639.2	FBgn0052206	FBgn0052206|FBtr0089796|CG32206|CG32206|	42.322	421	88	0.131675
287	16	1480575	1486374	LOC100577610	XP_026301536.1	FBgn0266723	FBgn0266723|FBtr0087470|CG10153|Trs31|TRAPP	69.634	289	29	0.131646
288	14	5001150	5003805	LOC724550	XP_026300953.1	FBgn0035445	FBgn0035445|FBtr0073077|CG12014|Ids|Iduronate	41.274	295	8	0.131596
289	8	11793015	11799493	LOC107964839	XP_026297832.1	FBgn0262167	FBgn0262167|FBtr0334335|CG6631|ana1|anastral	28.571	50.8	11	0.131295
290	10	9857277	9871950	LOC410170	XP_026298970.1	FBgn0028494	FBgn0028494|FBtr0340273|CG6424|CG6424|	35.905	199	145	0.131208
291	16	747683	754957	LOC552086	XP_026301659.1	FBgn0035679	FBgn0035679|FBtr0077063|CG10467|CG10467|	49.267	328	96	0.131197
292	11	13214120	13215469	LOC552232	XP_026299340.1	FBgn0051974	FBgn0051974|FBtr0330645|CG31974|CG31974|	29.31	27.3	15	0.131021
293	11	15509998	15512292	LOC413336	XP_396781.2	FBgn0036402	FBgn0036402|FBtr0304672|CG6650|CG6650|	45.291	416	8	0.130847
294	7	10695202	10732570	LOC412808	XP_006565538.1	FBgn0039640	FBgn0039640|FBtr0335406|CG14516|superdeath|Suppressor	49.239	963	1109	0.130735
295	11	15437821	15441668	LOC409265	XP_392786.2	FBgn0031149	FBgn0031149|FBtr0345923|CG1518|Stt3A|Catalytic	79.716	1186	21	0.130678
296	11	13241440	13251327	LOC410347	XP_393827.2	FBgn0013753	FBgn0013753|FBtr0072758|CG7959|Bgb|Big	68.333	270	183	0.130604
297	5	13196702	13198002	LOC100576207						29	0.130353
298	11	4261400	4262894	LOC727303	XP_001123012.2	FBgn0035035	FBgn0035035|FBtr0072317|CG3570|Samtor|S-adenosylmethionine	35.826	207	5	0.129998
299	11	13299957	13301339	LOC410349	XP_393829.3	FBgn0050010	FBgn0050010|FBtr0479883|CG30010|CG30010|	55.769	234	17	0.129907
300	8	8614427	8615400	LOC726411	XP_001120611.1	FBgn0036146	FBgn0036146|FBtr0076164|CG14141|nkt|noktochor	79.874	262	17	0.129736
301	14	1460267	1464588	LOC411791						15	0.129511
302	11	15512960	15516332	LOC102653601	XP_006570363.1	FBgn0020309	FBgn0020309|FBtr0080262|CG14938|crol|crooked	34.501	234	14	0.129222
303	7	10556988	10561796	LOC411706	XP_026297718.1	FBgn0036939	FBgn0036939|FBtr0332700|CG7365|CG7365|	46.552	274	137	0.129171
304	16	1217172	1220517	LOC552470	XP_624846.2	FBgn0037728	FBgn0037728|FBtr0308353|CG16817|p23|p23	40.385	107	13	0.129086
305	11	6591398	6601134	LOC552814	XP_026299666.1	FBgn0038344	FBgn0038344|FBtr0083147|CG5205|obe|obelus	54.609	2257	56	0.128929
306	11	15094307	15102991	LOC550935	XP_026299400.1	FBgn0035162	FBgn0035162|FBtr0072597|CG13900|Sf3b3|Splicing	77.343	2029	41	0.128906
307	14	6464676	6468646	LOC413069	XP_396520.4	FBgn0033755	FBgn0033755|FBtr0087826|CG8594|ClC-b|Chloride	56.899	751	27	0.128611
308	11	15110053	15124106	LOC409099	XP_006566770.1	FBgn0002431	FBgn0002431|FBtr0339599|CG9484|hyd|hyperplastic	47.459	1558	27	0.128459
309	11	6620770	6625137	LOC551635	XP_006572423.1	FBgn0038809	FBgn0038809|FBtr0300803|CG16953|CG16953|	42.925	186	30	0.128335
310	11	6511777	6512902	CPR2	NP_001257747.1	FBgn0004780	FBgn0004780|FBtr0081690|CG2341|Ccp84Ad|Ccp84Ad	60	134	10	0.128313
311	14	6459621	6461268	LOC107966062	XP_026300828.1	FBgn0038851	FBgn0038851|FBtr0084007|CG5737|dmrt93B|doublesex-Mab	33.784	29.3	14	0.128229
312	14	6564587	6565940	LOC100577840	XP_003250198.1	FBgn0266696	FBgn0266696|FBtr0345104|CG45186|Svil|Supervillin	28.986	30	9	0.128007
313	1	17568970	17569936	LOC102654916						9	0.127902
314	11	6523732	6526109	CPR3	NP_001257748.1	FBgn0004779	FBgn0004779|FBtr0081694|CG1330|Ccp84Ae|Ccp84Ae	42.424	114	21	0.127678
315	11	6288173	6355394	LOC102653967	XP_026299775.1					720	0.127442
316	9	11380318	11382370	LOC551264	XP_623658.1	FBgn0029711	FBgn0029711|FBtr0308917|CG17592|Usf|Usf	39.437	91.7	8	0.127097
317	1	6024805	6027394	LOC412287	XP_006563315.1	FBgn0029174	FBgn0029174|FBtr0342837|CG4535|Fkbp59|FK506-binding	52.736	417	15	0.126712
318	4	1880666	1915470	LOC552283	XP_026295805.1	FBgn0010226	FBgn0010226|FBtr0100258|CG8938|GstS1|Glutathione	46.5	200	129	0.126466
319	11	14072788	14075420	LOC102655785						77	0.126408
320	11	13211486	13214015	LOC724154	XP_001119910.3	FBgn0032848	FBgn0032848|FBtr0081335|CG10722|nesd|nessun	33.201	270	35	0.126328
321	1	6031514	6040126	LOC552294	XP_006563314.1	FBgn0014870	FBgn0014870|FBtr0480509|CG8912|Psi|P-element	44.531	283	27	0.125962
322	15	9448823	9449016	LOC113219289						3	0.125757
323	13	8690947	8693308	LOC409066	XP_392591.2	FBgn0051472	FBgn0051472|FBtr0081748|CG31472|sgll|sugarlethal	47.737	221	36	0.125402
324	14	9087561	9088237	LOC107963972	XP_016771490.1	FBgn0036483	FBgn0036483|FBtr0075651|CG12316|CG12316|	40.476	30.4	2	0.125273
325	4	1808333	1874380	LOC412540	XP_026295960.1	FBgn0259164	FBgn0259164|FBtr0299610|CG42269|CG42269|	50.998	580	213	0.125017
326	2	9974540	9977908	LOC725165	XP_016773543.1	FBgn0034885	FBgn0034885|FBtr0072104|CG4019|Eglp4|Entomoglyceroporin	41.564	177	80	0.124889
327	15	5786865	5788469	LOC725661	XP_001121483.3	FBgn0262515	FBgn0262515|FBtr0088588|CG8029|VhaAC45|Vacuolar	32.571	80.9	7	0.124784
328	16	876726	879002	LOC412388	XP_623701.2	FBgn0031047	FBgn0031047|FBtr0074744|CG14213|Rcd-1|Required	77.474	457	50	0.124722
329	10	120344	128584	LOC411806	XP_006571882.3	FBgn0030286	FBgn0030286|FBtr0073448|CG1657|Gapvd1|GTPase	34.133	289	18	0.124474
330	10	381765	383919	LOC100577607	XP_026298954.1	FBgn0035588	FBgn0035588|FBtr0077179|CG10672|Dhrs4|Dehydrogenase/reductase	54.412	299	4	0.12409
331	11	9926450	9932477	LOC724288	XP_006564440.1	FBgn0250850	FBgn0250850|FBtr0086252|CG30149|rig|rigor	21.849	101	34	0.12395
332	11	6414898	6416314	LOC113219115	XP_026299689.1	FBgn0031062	FBgn0031062|FBtr0074787|CG14230|CG14230|	26.543	48.1	12	0.123935
333	11	6420217	6435972	LOC102655983	XP_026299754.1	FBgn0038337	FBgn0038337|FBtr0346109|CG6125|CG6125|	38.754	383	158	0.123719
334	14	5066923	5068437	LOC107965534	XP_016771818.1	FBgn0037937	FBgn0037937|FBtr0082435|CG6913|Fer3|48	61.594	125	12	0.123688
335	1	5984968	5989974	LOC410749	XP_394225.4	FBgn0014024	FBgn0014024|FBtr0340477|CG3312|Rnp4F|RNA-binding	33.333	86.3	126	0.12355
336	2	10015224	10017204	Or13	XP_026302134.1	FBgn0032096	FBgn0032096|FBtr0079770|CG13106|Or30a|Odorant	22.973	53.1	61	0.12353
337	10	413909	419365	LOC412051	XP_026299276.1	FBgn0260941	FBgn0260941|FBtr0301053|CG42318|app|approximated	60.858	478	8	0.123213
338	11	6397598	6402098	LOC107965288	XP_026299550.1	FBgn0061198	FBgn0061198|FBtr0343346|CG30173|HSPC300|Haematopoietic	85.526	140	35	0.122823
339	5	7040049	7041115	LOC107964423						29	0.122762
340	10	10056929	10060658	LOC100578769	XP_003250800.2	FBgn0266441	FBgn0266441|FBtr0344433|CG45071|CG45071|	32.609	77.4	36	0.122659
341	16	4900449	4902899	LOC100578035	XP_026301533.1	FBgn0001941	FBgn0001941|FBtr0079179|CG9078|ifc|infertile	75.389	526	4	0.122231
342	2	10046322	10048692	Or25	XP_016773454.2	FBgn0026389	FBgn0026389|FBtr0089051|CG1854|Or43a|Odorant	18.142	58.5	50	0.122168
343	11	8073863	8075293	LOC102653901						8	0.122162
344	15	5805728	5812112	LOC412251	XP_006563441.2	FBgn0033897	FBgn0033897|FBtr0087584|CG8233|Rcd1|Reduction	40.741	317	16	0.12213
345	1	24097824	24098529	LOC102655181						17	0.121783
346	12	5226279	5228675	Cryl1	NP_001129207.1	FBgn0286508	FBgn0286508|FBtr0346059|CG9914|Had1|b	62.857	417	23	0.121783
347	2	9459472	9460753	LOC725357	XP_006564784.1	FBgn0040666	FBgn0040666|FBtr0310371|CG12848|CG12848|	38.017	80.1	12	0.121726
348	3	252964	254289	LOC724363	XP_001120184.2	FBgn0052708	FBgn0052708|FBtr0071286|CG32708|CG32708|	53.642	175	2	0.121719
349	14	8711959	8731942	LOC408470	XP_392018.3	FBgn0053156	FBgn0053156|FBtr0113450|CG33156|CG33156|	72.545	625	327	0.12171
350	5	10037843	10038285	LOC113218787	XP_026296667.1	FBgn0031142	FBgn0031142|FBtr0077269|CG10998|r-cup|ryder	33.333	40	20	0.121695
351	1	25036596	25038770	LOC102656779	XP_026295301.1	FBgn0053696	FBgn0053696|FBtr0091684|CG33696|CNMaR|CNMamide	28.058	45.8	7	0.121684
352	11	6826251	6862437	LOC412222	XP_026299562.1	FBgn0263038	FBgn0263038|FBtr0306927|CG43333|CG43333|	62.976	394	357	0.121619
353	1	25309748	25313949	LOC413855	XP_006571697.2	FBgn0034249	FBgn0034249|FBtr0329862|CG6477|RhoGAP54D|Rho	46.313	331	30	0.121309
354	13	8695403	8696959	LOC725158	XP_001121036.2	FBgn0037906	FBgn0037906|FBtr0082396|CG14704|PGRP-LB|Peptidoglycan	40.476	147	50	0.121033
355	1	12058883	12059975	LOC107966040	XP_026296883.1	FBgn0035060	FBgn0035060|FBtr0072434|CG16932|Eps-15|Epidermal	23.333	38.5	5	0.120942
356	13	3693729	3694956	LOC113219196	XP_026300489.1	FBgn0025741	FBgn0025741|FBtr0309865|CG11081|PlexA|Plexin	31.746	30.4	12	0.120937
357	4	8042031	8046301	LOC724472	XP_006562728.3	FBgn0037741	FBgn0037741|FBtr0082166|CG16908|Tti1|Telo2	22.983	274	14	0.120751
358	16	4734595	4736319	LOC113219310						51	0.120018
359	14	9117339	9120405	LOC551561	XP_006564876.1	FBgn0024360	FBgn0024360|FBtr0332288|CG11418|MTPAP|mitochondrial	30.603	234	6	0.119994
360	7	10562764	10574046	LOC725668	XP_006565519.1	FBgn0036939	FBgn0036939|FBtr0332700|CG7365|CG7365|	37.83	245	250	0.119974
361	14	5070752	5074431	UHRF1	NP_001229385.1	FBgn0037344	FBgn0037344|FBtr0078752|CG2926|CG2926|	42.424	62	10	0.119881
362	11	15021466	15033468	LOC413259	XP_396705.4	FBgn0000180	FBgn0000180|FBtr0079929|CG4722|bib|big	43.151	309	317	0.119641
363	7	13758539	13760800	LOC102653641	XP_006569478.2	FBgn0050496	FBgn0050496|FBtr0088926|CG30496|CG30496|	25.045	162	13	0.119426
364	11	7087744	7089675	LOC413827	XP_397266.3	FBgn0030391	FBgn0030391|FBtr0339841|CG1900|Rab40|Rab40	82.273	395	8	0.119359
365	2	15541973	15543286	LOC107966117	XP_016773639.1	FBgn0030970	FBgn0030970|FBtr0333159|CG7326|CG7326|	27.273	55.5	7	0.119263
366	5	13145200	13148497	LOC551176	XP_003251464.1	FBgn0000046	FBgn0000046|FBtr0346242|CG18290|Act87E|Actin	98.936	779	69	0.119117
367	11	14099941	14103139	LOC107965165						54	0.118975
368	2	6042045	6042122	Mir6045						1	0.118821
369	10	6864040	6864190	LOC113219063						1	0.118821
370	11	15035375	15039748	LOC413260	XP_006566747.2	FBgn0001987	FBgn0001987|FBtr0343721|CG3903|Gli|Gliotactin	65.804	980	78	0.118788
371	5	13121190	13140929	LOC725552	XP_006569964.1	FBgn0030687	FBgn0030687|FBtr0300811|CG17209|Polr3A|RNA	61.014	1726	327	0.118707
372	11	15160222	15161358	LOC552838	XP_006566787.1	FBgn0028693	FBgn0028693|FBtr0075308|CG4157|Rpn12|Regulatory	52.453	254	4	0.118594
373	11	6165236	6192234	LOC107965233	XP_026299770.1	FBgn0265003	FBgn0265003|FBtr0335513|CG44154|koi|klaroid	47.236	208	155	0.118573
374	11	2674298	2678455	LOC725452	XP_001120519.2	FBgn0027547	FBgn0027547|FBtr0333433|CG1927|CG1927|	28.947	60.8	76	0.118542
375	8	11761423	11763437	LOC100578892	XP_006569889.2	FBgn0033453	FBgn0033453|FBtr0345020|CG1667|Sting|Sting	35.122	115	10	0.118513
376	7	2346358	2347968	LOC411231	XP_394705.3	FBgn0031309	FBgn0031309|FBtr0077985|CG5041|Tfb4|Transcription	58.865	366	14	0.118234
377	12	7795505	7799053	LOC100578927	XP_003250596.1	FBgn0002521	FBgn0002521|FBtr0089205|CG17743|pho|pleiohomeotic	72.455	260	7	0.11814
378	10	7066530	7067927	LOC100576140	XP_003250480.1	FBgn0011660	FBgn0011660|FBtr0087388|CG8169|Pms2|Pms2	34.94	30.4	6	0.117844
379	11	12912817	12915165	LOC552460	XP_624837.1	FBgn0050051	FBgn0050051|FBtr0114521|CG30051|Tmem18|Transmembrane	64	160	20	0.117808
380	16	4994604	4995056	LOC102656533						25	0.117791
381	6	3698509	3699590	LOC100577923	XP_003249613.1	FBgn0035541	FBgn0035541|FBtr0113139|CG15019|CG15019|	38.655	72	10	0.117614
382	1	20626751	20627520	Uqcr11	NP_001177743.1	FBgn0034245	FBgn0034245|FBtr0329864|CG14482|UQCR-6.4|Ubiquinol-cytochrome	51.064	43.1	5	0.117447
383	14	5218752	5220530	LOC100577506	XP_006560292.1					7	0.11732
384	11	15629173	15633129	LOC413430	XP_396874.5	FBgn0010379	FBgn0010379|FBtr0083228|CG4006|Akt|Akt	72.287	759	24	0.117092
385	1	12030779	12038822	LOC409401	XP_006570112.1	FBgn0265784	FBgn0265784|FBtr0479857|CG6103|CrebB|Cyclic-AMP	39.773	110	26	0.116903
386	11	14507499	14509625	LOC410264	XP_016770478.1	FBgn0030554	FBgn0030554|FBtr0339437|CG1434|CG1434|	53.407	511	9	0.116868
387	10	3260327	3302772	LOC725046	XP_016769816.2	FBgn0052333	FBgn0052333|FBtr0072662|CG32333|CG32333|	49.817	513	1431	0.116675
388	14	6433259	6441545	LOC725346	XP_006565018.1	FBgn0028886	FBgn0028886|FBtr0080686|CG15279|CG15279|	52.167	678	238	0.116571
389	5	2264789	2266329	LOC727156	XP_026296858.1	FBgn0035965	FBgn0035965|FBtr0076537|CG14181|Use1|Unconventional	33.725	149	9	0.116552
390	7	13742013	13754556	LOC552172	XP_624553.4	FBgn0036386	FBgn0036386|FBtr0075792|CG8833|CG8833|	33.727	394	230	0.116551
391	1	26832002	26835061	Prpf3	NP_001207415.1	FBgn0036915	FBgn0036915|FBtr0074891|CG7757|Prp3|Precursor	64.621	696	33	0.116419
392	10	10948858	10951250	LOC409648	XP_393146.1	FBgn0035480	FBgn0035480|FBtr0333139|CG14984|CG14984|	41.667	57	45	0.115735
393	7	10732918	10751840	LOC409619	XP_026297457.1	FBgn0039640	FBgn0039640|FBtr0335406|CG14516|superdeath|Suppressor	37.355	557	668	0.115645
394	14	4989431	4991874	LOC100578443	XP_003249666.1	FBgn0083950	FBgn0083950|FBtr0110808|CG34114|side-VI|sidestep	28.169	31.6	10	0.115361
395	7	10651992	10653278	LOC551702	XP_624094.3	FBgn0051122	FBgn0051122|FBtr0301432|CG31122|CG31122|	46.043	155	6	0.115178
396	7	13773817	13783726	LOC408902	XP_392431.2	FBgn0052085	FBgn0052085|FBtr0076133|CG32085|CG32085|	80.311	636	229	0.115148
397	2	15535786	15541297	LOC552620	XP_006568832.2	FBgn0033463	FBgn0033463|FBtr0088450|CG1513|CG1513|	52.597	781	19	0.115145
398	11	10467257	10471396	LOC107965199	XP_016770444.2	FBgn0034605	FBgn0034605|FBtr0110814|CG15661|Ugt49C1|UDP-glycosyltransferase	29.962	256	96	0.115104
399	4	2735356	2751026	LOC409905	XP_393396.2	FBgn0033215	FBgn0033215|FBtr0088928|CG1942|Dgat2|Diacylglycerol	37.006	241	407	0.115042
400	10	251938	255423	LOC550715	XP_006572255.1	FBgn0034968	FBgn0034968|FBtr0072174|CG3195|RpL12|Ribosomal	79.394	275	10	0.114882
401	11	10405350	10417739	LOC724955	XP_006564455.1	FBgn0263987	FBgn0263987|FBtr0070794|CG3249|spoon|spoonbill	34.085	213	140	0.114727
402	2	8138721	8141056	LOC413933	XP_397372.4	FBgn0037911	FBgn0037911|FBtr0082410|CG10898|CG10898|	45.424	259	12	0.114666
403	6	17765502	17768377	LOC408868	XP_016768376.1	FBgn0037063	FBgn0037063|FBtr0305708|CG9391|CG9391|	45.815	226	16	0.114155
404	1	25099624	25101768	CSP6	XP_016768084.1	FBgn0035089	FBgn0035089|FBtr0343510|CG9358|Phk-3|Pherokine	48.315	104	4	0.113978
405	13	6367327	6367751	LOC107965409						10	0.113756
406	14	9049275	9052028	LOC409945	XP_393437.3	FBgn0002069	FBgn0002069|FBtr0332882|CG3821|AspRS|Aspartyl-tRNA	73.554	763	13	0.113555
407	1	25132281	25136877	LOC409036	XP_026298580.1	FBgn0041191	FBgn0041191|FBtr0078694|CG1081|Rheb|Ras	77.473	296	11	0.113484
408	1	5770228	5774005	Pcl	XP_026294970.1	FBgn0261955	FBgn0261955|FBtr0070907|CG3861|kdn|knockdown	31.042	238	70	0.113137
409	10	9838586	9849978	LOC408286	XP_016770035.2	FBgn0010352	FBgn0010352|FBtr0075267|CG11661|Nc73EF|Neural	71.496	1588	67	0.113073
410	1	7968300	7970147	LOC100576770	XP_006565362.1	FBgn0037070	FBgn0037070|FBtr0345883|CG11309|CG11309|	31.293	129	7	0.113
411	10	4692645	4693574	LOC726427	XP_001122164.3	FBgn0031766	FBgn0031766|FBtr0079222|CG9117|CG9117|	42.991	156	3	0.112949
412	11	11051106	11057848	LOC725689	XP_006566328.3	FBgn0034854	FBgn0034854|FBtr0072036|CG3493|Golgin245|Golgin-245	41.429	53.1	24	0.112804
413	11	6561948	6563571	LOC724715	XP_001120606.1	FBgn0038359	FBgn0038359|FBtr0083171|CG5614|CG5614|	23.2	41.6	9	0.112722
414	14	6462271	6463976	LOC413068	XP_006565024.2	FBgn0032692	FBgn0032692|FBtr0081078|CG15161|IFT46|Intraflagellar	29.841	135	22	0.112706
415	4	10025293	10026874	LOC724532	XP_001120011.1	FBgn0026250	FBgn0026250|FBtr0343927|CG8053|eIF1A|eukaryotic	91.892	275	6	0.112368
416	11	14862031	14870779	LOC409393	XP_006566705.2	FBgn0021796	FBgn0021796|FBtr0080422|CG5092|Tor|Target	61.786	3060	12	0.112161
417	11	12121376	12123276	LOC102655299						28	0.11204
418	6	16151738	16154457	LOC724658	XP_006570992.2	FBgn0284246	FBgn0284246|FBtr0302508|CG7845|l(2)k09848|lethal	29.156	191	33	0.11191
419	16	1946677	1946758	Mir3795						3	0.111802
420	2	10027136	10028918	LOC100577634	XP_026294956.1	FBgn0026389	FBgn0026389|FBtr0089051|CG1854|Or43a|Odorant	21.429	73.9	74	0.111608
421	10	10223774	10228052	LOC552360	XP_026299102.1	FBgn0029818	FBgn0029818|FBtr0070830|CG3033|GAA1|Glycosylphosphatidylinositol	36.6	435	13	0.111422
422	6	15409249	15410969	LOC725328	XP_001121188.2	FBgn0014022	FBgn0014022|FBtr0082062|CG8161|Rlb1|Rlb1	58.065	39.3	23	0.111335
423	7	13738786	13750818	LOC724706	XP_026297589.1	FBgn0031869	FBgn0031869|FBtr0332326|CG18304|CG18304|	35.841	364	273	0.111217
424	4	3346708	3348017	LOC100576765	XP_026295876.1	FBgn0036121	FBgn0036121|FBtr0076239|CG6310|CG6310|	41.622	151	3	0.111134
425	10	3319457	3321470	LOC107965047						56	0.110861
426	14	8762018	8785564	LOC410534	XP_394013.5	FBgn0259162	FBgn0259162|FBtr0332385|CG42267|RunxB|Runt	63.964	268	510	0.110754
427	10	9910661	9919608	LOC102654089						205	0.110415
428	10	10285073	10289480	LOC551143	XP_623377.1	FBgn0025885	FBgn0025885|FBtr0089329|CG11143|Inos|myo-inositol-1-phosphate	63.386	685	13	0.110338
429	7	177420	197497	LOC409158	XP_006557700.1	FBgn0020496	FBgn0020496|FBtr0334515|CG7583|CtBP|C-terminal	82.353	697	244	0.110284
430	10	10321417	10322900	LOC725977	XP_001120649.1	FBgn0037603	FBgn0037603|FBtr0081879|CG11753|Sys1|Sys1	49.324	168	8	0.110153
431	11	14814382	14815565	LOC724756	XP_001119824.1	FBgn0033153	FBgn0033153|FBtr0089049|CG11086|Gadd45|Growth	34.286	43.1	29	0.109931
432	4	12445108	12446730	LOC107964352						35	0.109906
433	5	13414593	13418199	LOC113218802						91	0.109833
434	2	10038531	10040643	LOC725861	XP_001121659.1	FBgn0033404	FBgn0033404|FBtr0088503|CG1978|Or45a|Odorant	24.359	55.1	53	0.109705
435	7	10620945	10634459	LOC409364	XP_006565528.1	FBgn0051118	FBgn0051118|FBtr0084736|CG31118|RabX4|RabX4	84.324	334	170	0.109687
436	15	1847455	1849068	LOC552730	XP_625108.2	FBgn0039966	FBgn0039966|FBtr0299903|CG17515|Rab21|Rab21	37.696	124	8	0.109672
437	11	14807228	14821153	LOC410154	XP_006566696.1	FBgn0265002	FBgn0265002|FBtr0335510|CG44153|CG44153|	31.506	560	339	0.109562
438	7	13770048	13772018	LOC411192	XP_006569469.1	FBgn0052409	FBgn0052409|FBtr0077030|CG32409|CG32409|	42.09	221	39	0.10955
439	10	9825578	9836762	LOC726668	XP_006566121.1	FBgn0035917	FBgn0035917|FBtr0301154|CG6416|Zasp66|Z	40.988	206	207	0.109537
440	10	10102972	10105156	LOC552253	XP_006566172.1	FBgn0032195	FBgn0032195|FBtr0079949|CG4908|CG4908|	70.283	637	11	0.109514
441	4	2834350	2835455	LOC100576898	XP_026295859.1	FBgn0038806	FBgn0038806|FBtr0083909|CG5412|CG5412|	41.262	180	9	0.10948
442	10	9884663	9893215	Cry2	XP_006566012.1	FBgn0016054	FBgn0016054|FBtr0336830|CG2488|phr6-4|(6-4)-photolyase	50.305	504	277	0.109346
443	6	15338165	15340358	LOC550969	XP_006570752.1	FBgn0039306	FBgn0039306|FBtr0084816|CG11859|RIOK2|RIO	53.42	558	17	0.10929
444	5	13459653	13465020	LOC726286	XP_026296673.1	FBgn0000533	FBgn0000533|FBtr0083083|CG4920|ea|easter	40.244	283	79	0.109287
445	7	10658679	10693254	LOC412810	XP_006565533.1	FBgn0028670	FBgn0028670|FBtr0083657|CG18617|Vha100-2|Vacuolar	64.52	1123	927	0.109221
446	11	2805673	2827222	LOC100578246	XP_003249420.1	FBgn0030685	FBgn0030685|FBtr0345133|CG8948|Graf|GTPase	26.471	32.3	496	0.109132
447	11	15023819	15031633	LOC100578596						223	0.108938
448	2	9996230	9998090	LOC102655553	XP_006565945.1	FBgn0028963	FBgn0028963|FBtr0087781|CG17584|Or49b|Odorant	20.08	68.2	70	0.108848
449	11	14171668	14173651	LOC726301	XP_001122049.2	FBgn0284255	FBgn0284255|FBtr0079200|CG5972|Arpc4|Actin-related	76.786	280	28	0.1088
450	5	1933260	1936480	LOC724513	XP_001120386.3	FBgn0020309	FBgn0020309|FBtr0080262|CG14938|crol|crooked	31.99	208	23	0.108797
451	5	13151354	13154408	LOC725404	XP_026296530.1	FBgn0000047	FBgn0000047|FBtr0083143|CG5178|Act88F|Actin	98.67	780	67	0.108794
452	16	866134	872967	LOC100577943	XP_026301705.1	FBgn0010435	FBgn0010435|FBtr0343508|CG2727|emp|epithelial	33.769	291	211	0.108601
453	14	6858013	6860073	LOC102653879	XP_016771903.2	FBgn0031950	FBgn0031950|FBtr0343403|CG14536|Herp|Homocysteine-induced	47.126	87.4	4	0.108596
454	2	9021248	9021916	LOC100579019	XP_006564764.1	FBgn0053998	FBgn0053998|FBtr0100053|CG33998|CG33998|	36.893	67.4	11	0.108384
455	14	2452821	2453707	LOC725620	XP_003249386.1	FBgn0038426	FBgn0038426|FBtr0083316|CG10406|mRpS33|mitochondrial	63.107	134	8	0.10838
456	11	8081822	8086715	LOC102654083	XP_026299531.1	FBgn0000283	FBgn0000283|FBtr0083127|CG6384|Cp190|Centrosomal	45.669	114	15	0.108282
457	11	15330566	15332217	LOC726408	XP_003250896.1	FBgn0036538	FBgn0036538|FBtr0306854|CG15715|CG15715|	84.416	135	10	0.108151
458	3	1645005	1646135	LOC113218627	XP_026295302.1	FBgn0053087	FBgn0053087|FBtr0344893|CG33087|LRP1|LDL	25	29.6	27	0.108081
459	5	13390523	13394474	LOC552787	XP_625165.1	FBgn0026015	FBgn0026015|FBtr0340028|CG3458|Top3b|Topoisomerase	61.835	1113	51	0.10808
460	1	6056828	6058693	LOC725945	XP_026302050.1	FBgn0038626	FBgn0038626|FBtr0083631|CG7691|CG7691|	55.789	112	16	0.107864
461	4	2193663	2223709	LOC412166	XP_026295893.1	FBgn0086687	FBgn0086687|FBtr0082630|CG5887|Desat1|Desaturase	66.566	487	128	0.107762
462	2	10195112	10198157	LOC726679	XP_001122401.3	FBgn0039385	FBgn0039385|FBtr0084938|CG5913|CG5913|	34.911	189	7	0.107727
463	4	4817232	4817952	LOC102656291	XP_006560617.1	FBgn0037340	FBgn0037340|FBtr0336763|CG14671|CG14671|	25.352	58.5	1	0.107637
464	10	268198	269632	LOC411654	XP_395122.1	FBgn0283681	FBgn0283681|FBtr0075381|CG4933|Tcs3|Threonyl-carbamoyl	65.318	483	1	0.107637
465	11	10461904	10466548	LOC727593	XP_016770440.2	FBgn0038886	FBgn0038886|FBtr0334915|CG6475|Ugt49B2|UDP-glycosyltransferase	31.767	254	81	0.107627
466	1	24632999	24637345	LOC726062	XP_006571571.1	FBgn0040964	FBgn0040964|FBtr0303880|CG18661|CG18661|	48.325	200	12	0.107575
467	11	10606173	10609321	LOC409518	XP_016770585.1	FBgn0031190	FBgn0031190|FBtr0335046|CG12576|CG12576|	29.752	40	12	0.107562
468	10	3422279	3467019	LOC100576417						1267	0.107456
469	5	10942490	10943327	LOC107964436	XP_026296361.1	FBgn0032822	FBgn0032822|FBtr0332178|CG10466|CG10466|	69.343	208	4	0.107329
470	2	14297605	14300261	LOC100578170	XP_006568942.1	FBgn0036935	FBgn0036935|FBtr0074870|CG14186|CG14186|	25.175	64.3	80	0.107223
471	4	12429073	12430796	LOC113218734						38	0.107213
472	3	527616	529132	LOC100576120						3	0.107178
473	11	14793998	14802917	LOC408319	XP_006566689.1	FBgn0002441	FBgn0002441|FBtr0085175|CG5954|l(3)mbt|lethal	30.675	382	73	0.107149
474	16	1486657	1488154	LOC727004	XP_006557806.1	FBgn0030411	FBgn0030411|FBtr0073675|CG2540|CG2540|	48.276	183	3	0.107122
475	12	7835086	7837476	LOC727496	XP_026300049.1	FBgn0050345	FBgn0050345|FBtr0305317|CG30345|CG30345|	28.924	228	16	0.107108
476	9	11383416	11386325	LOC552499	XP_624877.1	FBgn0052713	FBgn0052713|FBtr0343355|CG32713|CG32713|	32.203	32	11	0.106989
477	14	9853654	9855122	LOC100577180	XP_006565809.1	FBgn0029822	FBgn0029822|FBtr0070826|CG12236|CG12236|	45.872	106	7	0.106984
478	2	9982958	9984808	Or4	NP_001229887.1	FBgn0030715	FBgn0030715|FBtr0074133|CG12697|Or13a|Odorant	24.194	62.8	31	0.106945
479	6	15340314	15347536	LOC100577958	XP_026296990.1	FBgn0010197	FBgn0010197|FBtr0343625|CG33114|Gyc32E|Guanylyl	23.077	33.5	42	0.106634
480	1	12040211	12046299	LOC551705	XP_026300223.1	FBgn0034269	FBgn0034269|FBtr0086884|CG6406|Hyccin|Hyccin	48.077	324	27	0.106633
481	15	6904261	6905317	LOC100576891	XP_003250269.4	FBgn0030358	FBgn0030358|FBtr0073590|CG10362|CG10362|	23.353	32	19	0.106567
482	10	9480194	9482328	LOC100576462	XP_003250826.2	FBgn0023523	FBgn0023523|FBtr0070397|CG3206|Or2a|Odorant	21.603	77.4	5	0.106551
483	16	815387	817645	LOC413891	XP_397330.3	FBgn0039909	FBgn0039909|FBtr0333676|CG1970|ND-49|NADH	75.113	711	39	0.106548
484	8	7699432	7700560	LOC102656215	XP_006564616.1	FBgn0034919	FBgn0034919|FBtr0072128|CG5569|CG5569|	39.216	122	6	0.106546
485	7	12309211	12312696	LOC100578975	XP_006568378.2	FBgn0032163	FBgn0032163|FBtr0079898|CG13125|TbCMF46|TbCMF46	32.897	266	15	0.106513
486	1	15876519	15877060	LOC725230	XP_003251624.1	FBgn0053909	FBgn0053909|FBtr0091913|CG33909|His4:CG33909|His4:CG33909	100	199	2	0.106385
487	7	12318181	12319770	LOC409645	XP_393143.2	FBgn0036502	FBgn0036502|FBtr0334085|CG7841|CG7841|	40.805	124	6	0.106343
488	1	22786224	22789194	LOC409313	XP_006571390.1	FBgn0011742	FBgn0011742|FBtr0310673|CG9901|Arp2|Actin-related	82.544	699	4	0.106214
489	1	11977495	11982389	LOC413678	XP_016767794.2	FBgn0014031	FBgn0014031|FBtr0070913|CG3926|Agxt|Alanine-glyoxylate	49.471	385	121	0.106183
490	11	6405210	6408724	LOC102655440	XP_026299452.1	FBgn0030292	FBgn0030292|FBtr0073452|CG11752|CG11752|	49.091	58.9	30	0.105999
491	11	13303719	13307355	LOC408369	XP_026299743.1	FBgn0039109	FBgn0039109|FBtr0084449|CG10365|CG10365|	50.407	238	62	0.10591
492	11	14173150	14176410	LOC100577687	XP_006566600.1	FBgn0042127	FBgn0042127|FBtr0080315|CG18789|CG18789|	27.049	77.4	42	0.105881
493	14	4974140	4977963	LOC412057	XP_006560272.2	FBgn0020377	FBgn0020377|FBtr0303037|CG8856|Sr-CII|Scavenger	28.378	59.7	43	0.105785
494	10	10303985	10306011	LOC552469	XP_016770068.1	FBgn0038902	FBgn0038902|FBtr0084132|CG6800|CG6800|	44.569	240	14	0.105287
495	14	9796502	9796599	Mir3789						4	0.105251
496	11	8313888	8314974	LOC724896	XP_001120796.1	FBgn0033550	FBgn0033550|FBtr0088251|CG12341|CG12341|	60.952	150	7	0.105247
497	8	1952823	1956528	LOC552528	XP_016769249.1	FBgn0015622	FBgn0015622|FBtr0334873|CG11958|Cnx99A|Calnexin	60.793	585	16	0.105164
498	11	15246318	15253419	LOC102653972						206	0.105093
499	14	4985191	4989732	LOC409331	XP_006560274.1	FBgn0027490	FBgn0027490|FBtr0079707|CG13400|D12|D12	31.642	167	12	0.104795
500	11	14208347	14211195	LOC102656683						53	0.104629
501	14	5079416	5082657	LOC409577	XP_623371.1	FBgn0023169	FBgn0023169|FBtr0070218|CG3051|AMPKa|AMP-activated	72.389	824	8	0.104607
502	11	12416091	12419438	LOC410328	XP_393809.4	FBgn0038047	FBgn0038047|FBtr0082589|CG5245|CG5245|	27.792	132	42	0.104543
503	11	10564574	10573732	LOC552309	XP_006564481.1	FBgn0003048	FBgn0003048|FBtr0332381|CG3443|pcx|pecanex	67.235	799	14	0.104367
504	2	14258499	14279228	LOC408664	XP_026295071.1	FBgn0035142	FBgn0035142|FBtr0331786|CG17090|Hipk|Homeodomain	60.21	894	273	0.104305
505	6	7120297	7131472	LOC551566	XP_026297323.1	FBgn0031023	FBgn0031023|FBtr0074721|CG14200|CG14200|	27.273	84.3	10	0.104245
506	3	5415070	5416293	LOC551171	XP_026295228.1	FBgn0035252	FBgn0035252|FBtr0331460|CG7970|CG7970|	44.444	174	7	0.104238
507	14	10651963	10653206	LOC409405	XP_392920.1	FBgn0264291	FBgn0264291|FBtr0083408|CG12265|Det|Deterin	39.167	91.7	10	0.10393
508	2	15554534	15557353	LOC725397	XP_001121251.1	FBgn0029152	FBgn0029152|FBtr0305331|CG7184|Mkrn1|Makorin	43.478	300	4	0.103846
509	2	9980987	9991179	LOC107966099						250	0.103838
510	13	6368552	6375807	LOC408431	XP_391978.2	FBgn0030530	FBgn0030530|FBtr0073834|CG11063|jub|Ajuba	79.461	499	106	0.103719
511	8	1992704	1997634	LOC410169	XP_006558913.1	FBgn0038206	FBgn0038206|FBtr0082891|CG3172|twf|twinfilin	60.767	437	4	0.103677
512	2	14240013	14244111	LOC100578412	XP_003251287.2	FBgn0032949	FBgn0032949|FBtr0085896|CG3305|Lamp1|Lamp1	28.571	56.6	105	0.103612
513	11	15472823	15479193	LOC726814	XP_016770360.2	FBgn0028563	FBgn0028563|FBtr0088777|CG8714|sut1|sugar	40.733	369	30	0.103593
514	4	12412157	12428068	LOC100578368	XP_026296023.1	FBgn0086673	FBgn0086673|FBtr0331621|CG13272|CG13272|	64.583	64.7	400	0.103295
515	11	13386799	13388971	LOC113219099						51	0.103129
516	7	10099563	10099697	Mir3741						3	0.103068
517	11	15161836	15164846	LOC551211	XP_016770294.1	FBgn0029176	FBgn0029176|FBtr0302442|CG11901|eEF1y|eukaryotic	61.663	541	16	0.102781
518	7	10486241	10489594	LOC408925	XP_006565517.1	FBgn0034817	FBgn0034817|FBtr0114564|CG9882|Art7|Arginine	42.661	530	55	0.102627
519	6	15411097	15415250	LOC411141	XP_006570737.1	FBgn0038745	FBgn0038745|FBtr0344261|CG4538|ClpX|Caseinolytic	62.243	627	17	0.102581
520	10	9894788	9925239	LOC100576882	XP_006566136.2	FBgn0053988	FBgn0053988|FBtr0331983|CG33988|Mid1|Mid1	59.524	107	570	0.102545
521	10	10105234	10113110	LOC412198	XP_016769783.2	FBgn0014075	FBgn0014075|FBtr0075064|CG6850|Uggt|UDP-glucose-glycoprotein	48.206	1400	100	0.102327
522	5	13516637	13517550	LOC102655217	XP_006570273.1	FBgn0000618	FBgn0000618|FBtr0073540|CG15191|e(y)2|enhancer	52.439	86.7	12	0.10232
523	4	2643743	2733384	LOC409182	XP_006558244.2	FBgn0042135	FBgn0042135|FBtr0088935|CG18812|Gdap2|Gdap2	55.34	584	2900	0.102286
524	8	7178293	7178483	LOC113218968						1	0.102286
525	14	4978138	4979914	LOC102654315	XP_006560308.3	FBgn0045980	FBgn0045980|FBtr0084737|CG10951|niki|nimA-like	36.567	167	8	0.102191
526	15	817147	818362	LOC551316	XP_623717.4	FBgn0028434	FBgn0028434|FBtr0087448|CG10215|Ercc1|Ercc1	52.697	254	4	0.102138
527	8	2612459	2613996	LOC102655836	XP_006559584.2	FBgn0031832	FBgn0031832|FBtr0343163|CG9596|CG9596|	38.641	302	2	0.102065
528	14	3035200	3038713	LOC100577430	XP_026300877.1	FBgn0035770	FBgn0035770|FBtr0332731|CG8588|pst|pastrel	28.939	144	39	0.101948
529	11	4267918	4271773	LOC413772	XP_006572407.1	FBgn0033266	FBgn0033266|FBtr0088784|CG2160|Socs44A|Suppressor	32.886	92.8	8	0.101425
530	14	9104284	9107730	LOC100578703	XP_003250536.2	FBgn0039224	FBgn0039224|FBtr0084742|CG13634|CG13634|	33.333	83.6	65	0.101399
531	7	3614281	3615740	LOC408939	XP_392468.3	FBgn0036740	FBgn0036740|FBtr0333123|CG6259|Vps60|Vacuolar	69.82	328	23	0.10132
532	2	9994700	10003931	LOC107966098						150	0.10129
533	11	15040444	15044438	LOC725288	XP_026299490.1	FBgn0033794	FBgn0033794|FBtr0087779|CG13326|CG13326|	22.113	124	61	0.10117
534	4	10178645	10187901	LOC410038	XP_393523.5	FBgn0000299	FBgn0000299|FBtr0079003|CG4145|Col4a1|Collagen	35.163	409	112	0.101086
535	8	8574980	8576406	LOC100577351	XP_006564732.1	FBgn0034494	FBgn0034494|FBtr0086305|CG10444|CG10444|	28.169	29.3	2	0.101005
536	11	10586280	10596275	LOC727407	XP_026299853.1	FBgn0020616	FBgn0020616|FBtr0079349|CG3423|SA|Stromalin	60	1319	28	0.100935
537	5	13517286	13518985	LOC726569	XP_016767777.2	FBgn0031708	FBgn0031708|FBtr0079130|CG7382|CG7382|	48.936	152	27	0.10073
538	16	777353	779051	LOC100578522	XP_006557347.1	FBgn0032407	FBgn0032407|FBtr0342602|CG5325|Pex19|Peroxin	35.612	140	7	0.100706
539	14	4964169	4969592	LOC100577121	XP_006560271.1	FBgn0052017	FBgn0052017|FBtr0344977|CG32017|CG32017|	32.474	92	147	0.100562
540	14	5098269	5104151	LOC408447	XP_016771802.2	FBgn0004108	FBgn0004108|FBtr0304018|CG9704|Nrt|Neurotactin	40.68	559	63	0.100366
541	11	15013530	15020286	LOC409839	XP_393330.3	FBgn0030354	FBgn0030354|FBtr0342744|CG1559|Upf1|Upf1	77.871	1551	66	0.100337
542	10	10093970	10094816	Obp11	NP_001035316.1	FBgn0011281	FBgn0011281|FBtr0345250|CG11421|Obp83a|Odorant-binding	28.182	61.6	29	0.100307
543	11	14187574	14193398	LOC113219094						154	0.100017
544	14	8730669	8740651	LOC100578776	XP_006564946.2	FBgn0053196	FBgn0053196|FBtr0332343|CG33196|dpy|dumpy	29.167	40.4	173	0.100001
545	1	26828322	26830488	LOC107966072						44	0.099973
546	5	13090287	13099780	Acph-1	XP_016767535.1	FBgn0036875	FBgn0036875|FBtr0345147|CG9449|CG9449|	37.057	231	196	0.0999691
547	11	14197852	14200831	LOC113219095						63	0.099902
548	1	12054415	12056642	LOC409571	XP_393076.1	FBgn0036919	FBgn0036919|FBtr0074895|CG7809|Grasp65|Grasp65	74.634	355	6	0.099897
549	14	6570696	6573460	LOC412320	XP_006563130.1	FBgn0260744	FBgn0260744|FBtr0347147|CG10007|Tango9|Transport	34.54	226	14	0.0998549
550	2	10986767	10989283	LOC102656630						88	0.0997305
551	7	3618293	3621338	LOC724862	XP_006560899.1	FBgn0030768	FBgn0030768|FBtr0074376|CG9723|Nemp|Nuclear	32.226	173	61	0.0996344
552	15	3750453	3751647	LOC726718	XP_001122441.2	FBgn0030634	FBgn0030634|FBtr0343351|CG9164|CG9164|	33.333	28.9	3	0.0995179
553	14	8869537	8873921	LOC726124	XP_001121886.1	FBgn0003300	FBgn0003300|FBtr0345922|CG1849|run|runt	71.25	245	70	0.0993987
554	10	10164599	10175712	LOC725389	XP_006566178.2	FBgn0003117	FBgn0003117|FBtr0335427|CG3978|pnr|pannier	62.069	151	209	0.0993934
555	16	1219840	1223295	LOC552481	XP_016772418.2	FBgn0040929	FBgn0040929|FBtr0332627|CG12659|CG12659|	46.602	97.1	7	0.0992334
556	8	2147314	2149243	LOC409195	XP_392719.1	FBgn0034543	FBgn0034543|FBtr0345354|CG30152|galla-1|galla-1	73.881	200	7	0.0989354
557	12	7805002	7809645	LOC551753	XP_006565233.2	FBgn0052104	FBgn0052104|FBtr0075986|CG32104|CG32104|	28.509	231	48	0.0989324
558	14	9330784	9331771	LOC107965506						18	0.0987852
559	7	13789738	13792505	LOC107963970	XP_001121053.2	FBgn0034140	FBgn0034140|FBtr0306006|CG8317|Lst|Limostatin	51.613	32.3	54	0.0987698
560	11	11382918	11387422	LOC102653993	XP_016770328.1	FBgn0000411	FBgn0000411|FBtr0333036|CG5893|D|Dichaete	50.233	180	102	0.0987317
561	4	2654947	2655997	LOC102654758	XP_006558243.2	FBgn0036570	FBgn0036570|FBtr0075495|CG5222|IntS9|Integrator	28.07	26.6	41	0.0986766
562	8	4506406	4537706	LOC408959	XP_016768977.2	FBgn0266719	FBgn0266719|FBtr0334505|CG34349|stac|staccato	42.712	975	1102	0.0986173
563	11	6611286	6615358	Rga	XP_006572424.1	FBgn0017550	FBgn0017550|FBtr0345140|CG2161|Rga|Regena	64.532	296	14	0.0986137
564	2	9945125	9949640	LOC107966103						132	0.0985944
565	12	6348246	6348995	LOC100576689						20	0.0984814
566	10	3306197	3484069	LOC409849	XP_016769821.1	FBgn0000635	FBgn0000635|FBtr0343523|CG3665|Fas2|Fasciclin	45.382	764	4372	0.0984574
567	16	4893422	4899744	LOC550989	XP_026301513.1	FBgn0033474	FBgn0033474|FBtr0339418|CG1407|CG1407|	56.89	362	16	0.0984395
568	10	9809843	9814261	LOC100577672	XP_016770063.1	FBgn0040305	FBgn0040305|FBtr0344236|CG3743|MTF-1|Metal	59.829	292	16	0.0983527
569	7	198447	200638	LOC411683	XP_395151.3	FBgn0051357	FBgn0051357|FBtr0084735|CG31357|Kaz|Katazuke	53.133	431	8	0.0983137
570	11	14062937	14084011	LOC408315	XP_391867.3	FBgn0037315	FBgn0037315|FBtr0078804|CG16708|Cerk|Ceramide	36.334	390	485	0.098146
571	7	2082573	2089958	LOC551437	XP_016768646.1	FBgn0014417	FBgn0014417|FBtr0331991|CG13397|CG13397|	44.383	650	358	0.0978252
572	2	10021401	10026091	LOC113218603						196	0.0978061
573	2	10147668	10149735	LOC102653703	XP_006565970.2	FBgn0030715	FBgn0030715|FBtr0074133|CG12697|Or13a|Odorant	23.552	63.5	34	0.0977859
574	4	2801966	2803957	LOC107964351	XP_016767446.1	FBgn0005593	FBgn0005593|FBtr0343653|CG4897|RpL7|Ribosomal	69.388	342	15	0.0977816
575	8	3857246	3859231	LOC724176	XP_001119929.2	FBgn0085260	FBgn0085260|FBtr0344887|CG34231|CG34231|	40.278	112	11	0.0976609
576	11	15525102	15527011	LOC107965272						22	0.097641
577	2	10029386	10031210	LOC100577938	XP_003250726.1	FBgn0030715	FBgn0030715|FBtr0074133|CG12697|Or13a|Odorant	24.189	67.4	49	0.0976048
578	5	1951193	1952232	LOC102655134	XP_026296626.1					13	0.0974444
579	13	8687783	8689533	LOC410469	XP_393949.2	FBgn0011509	FBgn0011509|FBtr0333891|CG33162|SrpRb|Signal	45.815	204	11	0.0974419
580	11	10473951	10481235	LOC409203	XP_006564460.2	FBgn0038886	FBgn0038886|FBtr0334915|CG6475|Ugt49B2|UDP-glycosyltransferase	31.707	276	224	0.0973928
581	8	2284061	2287623	LOC409166	XP_016768831.2	FBgn0010348	FBgn0010348|FBtr0332054|CG8385|Arf79F|ADP	51.497	178	3	0.0973405
582	11	4411682	4413618	LOC727299	XP_026299593.1	FBgn0024285	FBgn0024285|FBtr0079875|CG4602|Srp54|Splicing	59.028	318	1	0.097277
583	1	25078417	25081503	LOC412712	XP_396165.2	FBgn0029879	FBgn0029879|FBtr0070946|CG14444|APC7|Anaphase	28.571	231	10	0.0971086
584	11	10428307	10450447	LOC409171	XP_026299635.1	FBgn0039084	FBgn0039084|FBtr0084422|CG10175|CG10175|	37.472	255	673	0.0970937
585	10	193973	226078	LOC412281	XP_006572336.2	FBgn0011230	FBgn0011230|FBtr0333088|CG14472|poe|purity	42.933	4214	71	0.0970896
586	14	6444140	6447775	LOC102654427	XP_016773349.2	FBgn0028886	FBgn0028886|FBtr0300845|CG15279|CG15279|	48.148	631	146	0.096965
587	6	16271852	16273404	LOC725365	XP_006570980.1	FBgn0031048	FBgn0031048|FBtr0074761|CG12237|CG12237|	39.914	189	6	0.096856
588	2	9954462	9962804	LOC113218601						185	0.0966023
589	4	12358704	12360112	LOC107964338	XP_026295795.1	FBgn0016920	FBgn0016920|FBtr0343224|CG11020|nompC|no	55.731	257	13	0.0965907
590	11	13045937	13211347	LOC410341	XP_006566462.1	FBgn0051719	FBgn0051719|FBtr0080041|CG31719|RluA-1|RluA	68.712	704	3737	0.0963894
591	11	3425459	3425561	Mir3733						2	0.0963322
592	16	4840825	4849275	Su(var)3-9	XP_006561370.1	FBgn0263740	FBgn0263740|FBtr0337054|CG43665|eIF2y|eukaryotic	83.887	683	18	0.0957428
593	10	8692787	8695793	LOC552688	XP_016769914.1	FBgn0036622	FBgn0036622|FBtr0331172|CG4753|Agpat4|1-Acylglycerol-3-phosphate	31.25	34.3	7	0.0956033
594	7	2216026	2224274	LOC100577997	XP_006559865.1	FBgn0033160	FBgn0033160|FBtr0336909|CG11107|Dhx15|DEAH-box	30.357	28.5	212	0.0955245
595	1	6096279	6097552	LOC102655490						28	0.0954389
596	16	4887554	4890367	LOC551436	XP_623832.1	FBgn0284436	FBgn0284436|FBtr0088683|CG8258|CCT8|Chaperonin	67.156	760	2	0.0953815
597	10	9914128	9916696	LOC100578366						65	0.0953191
598	10	10291785	10293155	LOC113218572	XP_026299158.1	FBgn0031859	FBgn0031859|FBtr0345445|CG17377|CG17377|	50	58.9	17	0.0952915
599	1	15642506	15644916	LOC724762	XP_001120659.3	FBgn0052670	FBgn0052670|FBtr0073401|CG32670|Rab9Fb|Rab	35.152	106	37	0.0951304
600	2	15212716	15218868	LOC725376	XP_026302176.1	FBgn0052425	FBgn0052425|FBtr0078205|CG32425|CG32425|	24.675	67.4	16	0.0946198
601	8	1896868	1898123	LOC409473	XP_392983.1	FBgn0035046	FBgn0035046|FBtr0301036|CG3683|ND-19|NADH	50.877	167	3	0.0946174
602	16	1249033	1250794	LOC413534	XP_026301724.1	FBgn0031060	FBgn0031060|FBtr0309217|CG14231|Tcs4|Threonyl-carbamoyl	39.633	308	6	0.0946024
603	12	7665261	7670133	LOC100576227	XP_003250613.3	FBgn0031399	FBgn0031399|FBtr0077835|CG7074|mio|missing	30.303	32.7	22	0.0945549
604	1	25089751	25092782	LOC412451	XP_026299010.1	FBgn0034304	FBgn0034304|FBtr0329999|CG5742|CG5742|	56.652	547	3	0.0945396
605	11	4397659	4401954	LOC412423	XP_395880.4	FBgn0036446	FBgn0036446|FBtr0333044|CG9384|Mgat4a|alpha-1,3-mannosyl-glycoprotein	54.093	598	9	0.094507
606	11	12424018	12427382	LOC410330	XP_016770325.1	FBgn0287585	FBgn0287585|FBtr0331566|CG4825|Pss|Phosphatidylserine	69.036	614	21	0.0945004
607	1	25093307	25096555	LOC412384	XP_395842.2	FBgn0030228	FBgn0030228|FBtr0334456|CG1826|BTBD9|BTB	54.43	625	7	0.0944606
608	12	8656051	8657620	LOC727612	XP_006565335.1	FBgn0032445	FBgn0032445|FBtr0340541|CG6153|CG6153|	57.754	226	5	0.0944397
609	1	21737885	21742543	LOC107965063						68	0.0943302
610	16	878112	898887	LOC409467	XP_006572211.1	FBgn0037895	FBgn0037895|FBtr0082405|CG6723|CG6723|	44.149	461	838	0.0941897
611	4	4821331	4824419	LOC550748	XP_006560619.1	FBgn0033349	FBgn0033349|FBtr0088652|CG8243|CG8243|	53.453	320	11	0.0941495
612	11	14176486	14184439	LOC408316	NP_001264230.1					126	0.0940674
613	4	60716	61763	LOC113218718						34	0.0940107
614	14	1468975	1470803	LOC409202	XP_016771850.1	FBgn0010408	FBgn0010408|FBtr0342577|CG3395|RpS9|Ribosomal	94.536	347	13	0.0939415
615	8	2296274	2302367	LOC409325	XP_026298340.1	FBgn0037021	FBgn0037021|FBtr0078277|CG11399|Pcif1|Phosphorylated	42.857	32.3	17	0.093909
616	11	10400689	10401049	LOC107965182						17	0.0939046
617	3	13433151	13435747	LOC100577324	XP_003251447.1	FBgn0033766	FBgn0033766|FBtr0302596|CG8771|Nup188|Nucleoporin	29.268	30	18	0.09383
618	4	2619808	2633341	LOC100578955	XP_026296217.1	FBgn0031251	FBgn0031251|FBtr0331204|CG4213|CG4213|	34.928	256	488	0.0937532
619	5	194928	197230	LOC552720	XP_625098.1	FBgn0283535	FBgn0283535|FBtr0346137|CG1088|Vha26|Vacuolar	72.566	327	12	0.0936893
620	11	9893730	9898420	LOC412832	XP_396284.2	FBgn0027783	FBgn0027783|FBtr0087461|CG10212|SMC2|Structural	44.915	963	19	0.0936848
621	8	1830865	1832297	LOC107964903	XP_026298089.1	FBgn0037017	FBgn0037017|FBtr0479914|CG4074|CG4074|	54.027	330	3	0.0936387
622	1	25128221	25129166	LOC107965571	XP_016772013.2	FBgn0267689	FBgn0267689|FBtr0347188|CG46025|CG46025|	42.623	55.8	4	0.0936345
623	1	10792	17180	LOC551555	XP_006557468.1					39	0.0936209
624	11	4456867	4475790	LOC727510	XP_006572147.1	FBgn0031491	FBgn0031491|FBtr0077670|CG17223|a4GT1|a1,4-galactosyltransferase	37.637	258	130	0.0933888
625	14	9045117	9046329	LOC409549	XP_006564913.1	FBgn0037873	FBgn0037873|FBtr0335221|CG6666|SdhC|Succinate	47.333	117	4	0.0933493
626	13	8693156	8694616	LOC551116	XP_006564114.1	FBgn0031494	FBgn0031494|FBtr0077650|CG17219|CG17219|	37.241	173	16	0.0933452
627	10	11938744	11943583	LOC726237	XP_026298872.1	FBgn0036579	FBgn0036579|FBtr0075457|CG5027|CG5027|	52.451	466	64	0.0932832
628	3	5689369	5700450	LOC100577047	XP_016766586.2	FBgn0031488	FBgn0031488|FBtr0077646|CG17265|Ccdc85|	30.233	35.4	373	0.0931662
629	16	2915669	2916281	LOC107965713						20	0.0931232
630	16	739105	750729	LOC411525	XP_026301660.1	FBgn0032955	FBgn0032955|FBtr0085922|CG2201|CG2201|	50.556	195	185	0.0930298
631	5	5485567	5488110	LOC411069	XP_394543.3	FBgn0038948	FBgn0038948|FBtr0330378|CG5383|PSR|phosphatidylserine	73.698	564	4	0.0928761
632	12	5252334	5255153	LOC410357	XP_393837.4	FBgn0037026	FBgn0037026|FBtr0331529|CG3634|CG3634|	78.771	874	18	0.0928192
633	14	1472719	1479345	LOC552697	XP_006557622.1	FBgn0024236	FBgn0024236|FBtr0345601|CG6817|foi|fear-of-intimacy	43.446	379	29	0.092813
634	3	608111	609308	LOC100576506	XP_026295325.1	FBgn0260390	FBgn0260390|FBtr0339299|CG42516|CG42516|	31.343	63.2	3	0.0927968
635	5	12642497	12649776	LOC411664	XP_006570001.1	FBgn0033872	FBgn0033872|FBtr0339951|CG6329|CG6329|	52.518	152	164	0.0927287
636	16	3496001	3497207	LOC107965723						8	0.092709
637	14	5042986	5060305	LOC725179	XP_026300729.1	FBgn0027279	FBgn0027279|FBtr0299526|CG14616|l(1)G0196|lethal	72.423	1645	46	0.0926576
638	10	7052647	7054420	LOC551844	XP_624232.2	FBgn0037312	FBgn0037312|FBtr0078807|CG11999|CG11999|	56.25	223	8	0.0926469
639	7	10758906	10768100	LOC551180	XP_006565544.2	FBgn0039640	FBgn0039640|FBtr0335406|CG14516|superdeath|Suppressor	33.688	470	246	0.0925456
640	11	12891290	12894389	LOC102655046						85	0.0924165
641	4	5149585	5151535	LOC411044	XP_394517.4	FBgn0038546	FBgn0038546|FBtr0083529|CG7379|CG7379|	77.358	189	6	0.0922656
642	14	3422485	3426984	LOC550801	XP_026300867.1	FBgn0035720	FBgn0035720|FBtr0333083|CG10077|CG10077|	71.689	655	7	0.0922008
643	13	6355449	6368501	LOC100578263	XP_016771251.1	FBgn0030467	FBgn0030467|FBtr0073796|CG1764|CG1764|	40.541	28.1	323	0.0919298
644	10	52896	100131	LOC727349	XP_026299108.1	FBgn0260944	FBgn0260944|FBtr0082277|CG17136|Rbp1|RNA-binding	88.889	161	147	0.0919245
645	1	20629670	20635127	LOC102656360	XP_026302090.1	FBgn0046704	FBgn0046704|FBtr0329941|CG11199|Liprin-a|Liprin-a	31.915	35.4	17	0.091723
646	11	15183030	15238397	LOC100576421	XP_006566789.1	FBgn0023526	FBgn0023526|FBtr0332962|CG2865|CG2865|	55.556	62	1058	0.0916499
647	1	5990184	6005325	LOC725682	XP_026295767.1	FBgn0260997	FBgn0260997|FBtr0343637|CG42598|CG42598|	57.014	253	275	0.0915562
648	4	12472825	12477931	LOC102655409						121	0.0915078
649	4	12394666	12411860	LOC726866	XP_026296028.1	FBgn0032694	FBgn0032694|FBtr0343808|CG15162|MESR3|Misexpression	46.862	217	331	0.0914491
650	2	15436302	15439815	LOC102654309	XP_026294927.1	FBgn0087008	FBgn0087008|FBtr0334280|CG12238|e(y)3|enhancer	24.627	27.7	82	0.0913954
651	1	12051755	12053930	LOC100577499	XP_003251494.2	FBgn0261800	FBgn0261800|FBtr0079491|CG7123|LanB1|LanB1	21.393	42.7	10	0.0913091
652	1	6537540	6541325	LOC724536	XP_001120425.1	FBgn0051974	FBgn0051974|FBtr0330644|CG31974|CG31974|	31.536	188	30	0.0911847
653	2	10019570	10022150	LOC100577715	XP_016773520.1	FBgn0028963	FBgn0028963|FBtr0087781|CG17584|Or49b|Odorant	18.113	48.9	80	0.0911675
654	5	13114730	13116433	LOC552772	XP_003251471.2	FBgn0031777	FBgn0031777|FBtr0343128|CG9154|CG9154|	39.64	153	18	0.0911631
655	16	4736319	4743867	LOC102655781						246	0.0911605
656	1	25145480	25152049	LOC410057	XP_026302106.1	FBgn0037060	FBgn0037060|FBtr0307387|CG10508|CG10508|	34.071	196	11	0.0910853
657	11	15530361	15532605	LOC100578413	XP_003251557.1	FBgn0038931	FBgn0038931|FBtr0084181|CG13407|CG13407|	40	32	93	0.0909906
658	10	246436	247938	LOC413989	XP_397424.2	FBgn0035272	FBgn0035272|FBtr0072776|CG13922|mRpL46|mitochondrial	41.949	186	5	0.090778
659	14	5004236	5013259	LOC724593	XP_026300955.1	FBgn0039338	FBgn0039338|FBtr0084838|CG4548|XNP|XNP	51.088	803	29	0.0907731
660	10	10317615	10321527	LOC102654029	XP_026299084.1	FBgn0031683	FBgn0031683|FBtr0079019|CG4230|CG4230|	25.743	40	22	0.0906727
661	14	6447995	6451867	LOC725420	XP_001121271.2	FBgn0029762	FBgn0029762|FBtr0070797|CG3252|NAAT1|Nutrient	51.256	611	116	0.0905421
662	12	4912295	4917424	LOC102653810	XP_006562272.1	FBgn0026396	FBgn0026396|FBtr0077826|CG15377|Or22c|Odorant	19.423	55.5	218	0.0904742
663	10	235266	238456	LOC100576438	XP_026299121.1	FBgn0031407	FBgn0031407|FBtr0077754|CG4270|CG4270|	39.355	103	7	0.0903342
664	1	25042320	25044311	LOC409505	XP_393012.2	FBgn0046247	FBgn0046247|FBtr0334729|CG5938|CG5938|	77.711	240	3	0.0902719
665	8	3843764	3845416	LOC413619	XP_397061.1	FBgn0031054	FBgn0031054|FBtr0344152|CG14216|Ssu72|Ssu72	62.564	271	14	0.0902693
666	8	2289554	2292256	LOC411698	XP_395166.2	FBgn0053116	FBgn0053116|FBtr0081249|CG33116|CG33116|	48.831	387	11	0.0900959
667	4	2892428	2894266	LOC102654463						41	0.0898731
668	7	10490826	10537900	LOC551898	XP_624287.2	FBgn0031760	FBgn0031760|FBtr0113024|CG9093|Tsp26A|Tetraspanin	66.242	451	1591	0.0897632
669	14	5020580	5025260	LOC552445	XP_624821.1	FBgn0020910	FBgn0020910|FBtr0336783|CG4863|RpL3|Ribosomal	85.25	740	17	0.0897339
670	5	13106688	13107992	LOC725705	XP_001121522.1	FBgn0036204	FBgn0036204|FBtr0076089|CG11611|Tim13|Tim13	66.234	120	12	0.0896406
671	1	24550263	24550350	Mir6053						1	0.08958
672	11	14365529	14366168	LOC113219071						13	0.0895659
673	11	15144847	15150064	LOC411734	XP_006566781.2	FBgn0027079	FBgn0027079|FBtr0087735|CG4062|ValRS|Valyl-tRNA	66.242	1105	38	0.0895573
674	16	818917	865698	LOC409228	XP_026301704.1	FBgn0010435	FBgn0010435|FBtr0072401|CG2727|emp|epithelial	60.04	654	1415	0.0894933
675	11	14160302	14162720	LOC102656080						69	0.0894928
676	8	3726918	3730355	LOC412249	XP_395711.5	FBgn0036671	FBgn0036671|FBtr0075337|CG9951|CG9951|	32.712	281	18	0.0894452
677	5	2256724	2259878	LOC113218788	XP_026296683.1	FBgn0038047	FBgn0038047|FBtr0082589|CG5245|CG5245|	29.87	157	8	0.0893929
678	1	16132234	16133574	LOC100577273	NP_001314878.1	FBgn0040697	FBgn0040697|FBtr0073257|CG18676|Teh3|tipE	67.907	634	30	0.0893548
679	1	20587904	20590210	LOC409225	XP_392749.1	FBgn0035853	FBgn0035853|FBtr0332139|CG7375|UbcE2M|NEDD8-conjugating	82.222	304	4	0.0893541
680	11	10422253	10522338	LOC412591	XP_006564466.1	FBgn0052843	FBgn0052843|FBtr0087755|CG32843|Dh31-R|Diuretic	61.316	444	2966	0.0893453
681	10	370694	378156	LOC725224	XP_026299082.1	FBgn0037028	FBgn0037028|FBtr0302947|CG3618|CG3618|	24.648	126	15	0.089257
682	13	6381908	6382887	LOC726613	XP_001122338.2	FBgn0031235	FBgn0031235|FBtr0078126|CG13693|CG13693|	29.008	53.9	23	0.0892455
683	11	8305074	8311070	LOC409512	XP_006564095.1	FBgn0001257	FBgn0001257|FBtr0073250|CG15009|ImpL2|Ecdysone-inducible	27.753	91.7	69	0.0892339
684	13	8725249	8736093	LOC100576879	XP_026300448.1	FBgn0035227	FBgn0035227|FBtr0333402|CG12090|Iml1|Increased	50.249	1462	138	0.0892076
685	10	10114771	10119467	LOC107965038	XP_016769791.1	FBgn0051860	FBgn0051860|FBtr0302984|CG31860|ZnT33D|Zinc	52.299	356	56	0.0891771
686	7	127902	129145	LOC552586	XP_624964.1	FBgn0039965	FBgn0039965|FBtr0344110|CG13865|Coa7|Cytochrome	38.023	198	17	0.0891666
687	14	9052411	9055350	LOC726474	XP_016771842.1	FBgn0038371	FBgn0038371|FBtr0083190|CG9597|Pbp45|PSEA-binding	28.205	73.2	11	0.089124
688	11	10553797	10564263	LOC411566	XP_016770534.1	FBgn0030018	FBgn0030018|FBtr0303842|CG2272|slpr|slipper	55.226	582	18	0.0891102
689	11	9924452	9926273	LOC413343	XP_396788.3	FBgn0039301	FBgn0039301|FBtr0332158|CG11875|Nup37|Nucleoporin	32.698	193	12	0.0888833
690	14	5105365	5110406	LOC410485	XP_393964.2	FBgn0020312	FBgn0020312|FBtr0071638|CG4050|Tmtc3|Transmembrane	59.264	969	31	0.0888573
691	16	5218063	5219294	LOC552610	XP_624987.1	FBgn0031830	FBgn0031830|FBtr0343157|CG11015|COX5B|Cytochrome	51.22	126	8	0.0887083
692	10	7544836	7549033	LOC100579031	XP_026299118.1	FBgn0085407	FBgn0085407|FBtr0112612|CG34378|Pvf3|PDGF-	34.615	53.5	13	0.0886938
693	7	4801720	4803127	LOC552437	XP_624814.3	FBgn0051717	FBgn0051717|FBtr0333409|CG31717|CG31717|	40.102	188	3	0.0885876
694	12	4555965	4556840	LOC113219152	XP_026300123.1	FBgn0015513	FBgn0015513|FBtr0084459|CG10379|mbc|myoblast	28.846	28.1	40	0.0885516
695	6	9141486	9143608	LOC412666	XP_003250648.1	FBgn0023517	FBgn0023517|FBtr0339601|CG14816|Pgam5|Phosphoglycerate	48.529	252	7	0.0884756
696	11	10576451	10578083	LOC102655523	XP_026299469.1	FBgn0001970	FBgn0001970|FBtr0080629|CG7480|Pgant35A|Polypeptide	46.429	27.7	6	0.0883579
697	2	8149506	8153676	LOC412780	XP_396233.3	FBgn0039290	FBgn0039290|FBtr0084805|CG13654|CG13654|	39.918	177	35	0.0883071
698	11	8074314	8076053	LOC552308	XP_016770816.1	FBgn0264270	FBgn0264270|FBtr0336729|CG43770|Sxl|Sex	32.609	55.5	10	0.0881242
699	11	15553727	15556354	LOC102653963						64	0.0880882
700	10	11983342	11988339	LOC410175	XP_006569721.1	FBgn0020257	FBgn0020257|FBtr0343014|CG9952|Ppa|Partner	68.878	563	45	0.0879069
701	8	2241316	2244128	ATP5G2	NP_001229585.1	FBgn0039830	FBgn0039830|FBtr0306237|CG1746|ATPsynC|ATP	73.333	193	7	0.0878977
702	2	13738552	13740552	LOC102653583						61	0.0878696
703	16	4837521	4840644	LOC725252	XP_001121123.3	FBgn0036266	FBgn0036266|FBtr0076016|CG5626|Tsen54|tRNA	33.099	68.2	9	0.0878665
704	7	13788555	13789619	LOC725175	XP_016768625.1	FBgn0028579	FBgn0028579|FBtr0086125|CG3268|phtf|phtf	27.473	31.2	20	0.0878507
705	13	6375861	6381089	LOC726599	XP_026300613.1	FBgn0032536	FBgn0032536|FBtr0343641|CG17988|Ance-3|Ance-3	41.297	463	141	0.0878375
706	8	4511467	4555900	LOC725021	XP_026298216.1	FBgn0019928	FBgn0019928|FBtr0087664|CG4812|Ser8|Ser8	33.051	127	1332	0.0877786
707	7	13787243	13788394	LOC100578532	XP_003251395.2	FBgn0029880	FBgn0029880|FBtr0308654|CG14443|CG14443|	35.294	29.3	34	0.0877622
708	2	10008722	10010579	Or11	NP_001229891.1	FBgn0026389	FBgn0026389|FBtr0089051|CG1854|Or43a|Odorant	19.745	70.9	38	0.0876765
709	11	13282909	13287504	LOC100578154						117	0.0876231
710	11	7020239	7020863	LOC107965805						3	0.0876046
711	1	20541781	20544135	LOC552128	XP_624511.1	FBgn0038922	FBgn0038922|FBtr0300788|CG6439|Idh3b|Isocitrate	72.432	536	7	0.0875218
712	1	5969646	5976486	LOC411600	XP_006563321.2	FBgn0052133	FBgn0052133|FBtr0075784|CG32133|Ptip|PAX	40.041	386	111	0.0874909
713	16	4917410	4932124	LOC725662	XP_026301618.1	FBgn0026577	FBgn0026577|FBtr0331677|CG8677|CG8677|	54.839	233	32	0.0874885
714	2	10033903	10036220	LOC100577590	XP_003250765.1	FBgn0037322	FBgn0037322|FBtr0078797|CG10612|Or83a|Odorant	26.036	64.7	75	0.0874818
715	16	5265066	5265817	LOC102655363						8	0.0873929
716	13	4843404	4846447	LOC724829	XP_001120067.1	FBgn0052069	FBgn0052069|FBtr0076241|CG32069|CG32069|	68.75	109	47	0.0873666
717	11	7093877	7095938	LOC552056	XP_624438.1	FBgn0036258	FBgn0036258|FBtr0076022|CG5642|eIF3l|eukaryotic	67.164	734	4	0.0872991
718	11	13010359	13010461	TRNAY-GUA-5						2	0.087263
719	7	10613515	10614738	LOC113218908						26	0.0872297
720	3	8373943	8378122	LOC725359	XP_016766963.1	FBgn0053508	FBgn0053508|FBtr0091448|CG33508|ppk13|pickpocket	25.49	128	63	0.0872063
721	2	2841257	2843970	LOC726812	XP_001122533.3	FBgn0032988	FBgn0032988|FBtr0085955|CG3278|Tif-IA|Tif-IA	31.892	270	25	0.0870977
722	13	1492946	1531475	LOC724619	XP_001120513.4	FBgn0026061	FBgn0026061|FBtr0345813|CG4123|Mipp1|Multiple	26.81	128	545	0.0870714
723	11	10418089	10420271	LOC551324	XP_006564459.1	FBgn0036353	FBgn0036353|FBtr0075865|CG10171|CG10171|	48.148	292	23	0.0867263
724	10	5880997	5881813	LOC725240	XP_006562944.1	FBgn0030480	FBgn0030480|FBtr0343147|CG1660|Tim9a|Tim9a	62.921	118	7	0.0866153
725	16	1479117	1480312	LOC725315	XP_001119960.1	FBgn0033961	FBgn0033961|FBtr0087440|CG12859|ND-B15|NADH	29.204	47.4	10	0.0865966
726	14	9335006	9339040	LOC410546	XP_394025.4	FBgn0033988	FBgn0033988|FBtr0301507|CG7761|pcs|parcas	47.773	216	44	0.086554
727	8	2477064	2481964	LOC413556	XP_026298345.1	FBgn0034494	FBgn0034494|FBtr0086305|CG10444|CG10444|	49.814	540	27	0.0864442
728	10	10177568	10208372	LOC725422	XP_016769883.2	FBgn0003507	FBgn0003507|FBtr0306244|CG3992|srp|serpent	81.679	241	364	0.0863585
729	11	13528083	13529173	LOC408308	XP_391859.1	FBgn0260747	FBgn0260747|FBtr0074387|CG5010|Chchd2|Coiled-coil-helix-coiled-coil-helix	48.521	125	6	0.0863275
730	3	10822410	10831765	LOC413288	XP_006568050.1	FBgn0003044	FBgn0003044|FBtr0329998|CG5109|Pcl|Polycomblike	32.964	219	125	0.0862313
731	16	2993618	3010261	LOC551947	XP_026301681.1	FBgn0043362	FBgn0043362|FBtr0079144|CG14001|bchs|blue	61.222	4199	32	0.0862252
732	6	12181659	12184617	LOC552314	XP_624692.2	FBgn0031117	FBgn0031117|FBtr0340044|CG1702|GstT3|Glutathione	43.946	201	18	0.086187
733	3	8953841	8954631	LOC100576098	XP_026295387.1	FBgn0030320	FBgn0030320|FBtr0306135|CG2247|CG2247|	25.424	36.6	9	0.0861653
734	3	455459	459529	Ndufs1	XP_026295141.1	FBgn0017566	FBgn0017566|FBtr0071181|CG2286|ND-75|NADH	66.513	890	8	0.0861571
735	1	24119508	24122094	LOC409126	XP_392651.2	FBgn0014009	FBgn0014009|FBtr0336658|CG3269|Rab2|Rab2	90.654	394	16	0.0861513
736	1	5930006	5936559	LOC102656923						176	0.0860723
737	10	10261997	10269726	LOC725579	XP_026298919.1	FBgn0261938	FBgn0261938|FBtr0077989|CG4644|PolrMT|RNA	38.85	940	18	0.0859949
738	2	8162978	8163904	LOC727300	XP_001123009.1	FBgn0040076	FBgn0040076|FBtr0091746|CG33747|primo-2|primo-2	44.025	142	4	0.0859419
739	7	13756688	13760944	LOC552125	XP_624508.1	FBgn0050493	FBgn0050493|FBtr0088925|CG30493|Coq9|Coenzyme	48.23	226	20	0.0858236
740	1	6085598	6088917	LOC113219400						93	0.0858157
741	10	7735251	7738403	LOC100578852	XP_003250476.1	FBgn0026702	FBgn0026702|FBtr0070782|CG32763|Pop1|POP1	30.828	412	26	0.0857751
742	16	2724252	2726060	LOC552318	XP_006559465.1	FBgn0285948	FBgn0285948|FBtr0345285|CG15442|RpL27A|Ribosomal	76.389	223	21	0.0857665
743	10	3246468	3254707	LOC413270	XP_396715.5	FBgn0040038	FBgn0040038|FBtr0113686|CG12423|klhl10|kelch	41.138	476	283	0.0856961
744	7	13726658	13734408	LOC408905	XP_392433.4	FBgn0032688	FBgn0032688|FBtr0081070|CG15160|CG15160|	52.941	328	84	0.0856025
745	5	5834260	5836265	LOC552486	XP_006562207.1	FBgn0034577	FBgn0034577|FBtr0071532|CG10540|cpa|capping	75.445	458	11	0.0855416
746	1	5723757	5749095	Or2	XP_006563267.1	FBgn0037324	FBgn0037324|FBtr0113193|CG10609|Orco|Odorant	63.415	617	547	0.0855195
747	1	25139187	25143386	LOC413524	XP_396967.4	FBgn0266669	FBgn0266669|FBtr0075231|CG3885|Sec3|Secretory	47.865	797	6	0.0855124
748	8	11755598	11761640	LOC412398	XP_016769259.1	FBgn0050389	FBgn0050389|FBtr0310423|CG30389|CG30389|	79.512	402	12	0.0854137
749	1	11124497	11125070	LOC107964502	XP_016767877.1	FBgn0003371	FBgn0003371|FBtr0070471|CG2621|sgg|shaggy	25	30.8	5	0.0853924
750	11	14216763	14229944	LOC107965253						332	0.0852862
751	11	14201124	14204777	LOC113219113						80	0.0852722
752	16	929387	965758	LOC107965660						741	0.0851426
753	9	1642696	1644343	LOC100576348	XP_016772810.1	FBgn0031374	FBgn0031374|FBtr0110883|CG7337|Wdr62|WD	33.333	29.3	1	0.0851382
754	14	1033963	1035728	LOC411779	XP_026300804.1	FBgn0031784	FBgn0031784|FBtr0079201|CG9222|CG9222|	47.464	262	5	0.085092
755	11	14703392	14703512	Mir3764						7	0.085064
756	3	5367119	5371774	LOC408752	XP_006561016.1	FBgn0262619	FBgn0262619|FBtr0072132|CG5602|DNAlig1|DNA	59.673	895	19	0.0849672
757	14	9109578	9115625	LOC726670	XP_016771667.1	FBgn0026206	FBgn0026206|FBtr0474151|CG12218|mei-P26|meiotic	20.973	61.6	111	0.0849337
758	5	13682907	13684297	LOC107964403	XP_026296401.1	FBgn0035601	FBgn0035601|FBtr0345026|CG10640|Uev1A|Ubiquitin-conjugating	38.71	29.3	25	0.0849077
759	11	10547901	10550048	LOC725351	XP_026299848.1	FBgn0035679	FBgn0035679|FBtr0077063|CG10467|CG10467|	37.852	240	6	0.0849075
760	11	14888468	14892744	LOC552714	XP_625092.3	FBgn0026634	FBgn0026634|FBtr0083114|CG6177|Cog2|Component	34.241	407	14	0.084886
761	2	4833936	4835076	LOC724449	XP_001120137.1	FBgn0011296	FBgn0011296|FBtr0336685|CG4533|l(2)efl|lethal	45.902	145	19	0.0848485
762	10	348052	351075	Uvop	NP_001011605.1	FBgn0003249	FBgn0003249|FBtr0083876|CG10888|Rh3|Rhodopsin	65.014	511	12	0.0847857
763	6	15368821	15372985	LOC100577919	XP_026297335.1	FBgn0029807	FBgn0029807|FBtr0070833|CG3108|CG3108|	40.152	48.9	54	0.0847846
764	1	2092045	2097631	LOC552064	XP_624446.3	FBgn0003210	FBgn0003210|FBtr0332290|CG11427|rb|ruby	68.052	950	20	0.084657
765	15	9294635	9296069	LOC552616	XP_624993.1	FBgn0026666	FBgn0026666|FBtr0074084|CG8198|MagR|Magnetic	76.923	216	8	0.0846307
766	11	2779039	2780899	LOC102654135						32	0.0845452
767	11	11046752	11050671	LOC413108	NP_001265608.1	FBgn0031492	FBgn0031492|FBtr0077648|CG3542|Prp40|pre-mRNA	49.575	675	7	0.0844337
768	11	15375417	15378784	LOC113219080						33	0.084233
769	7	762056	766637	LOC552801	XP_625179.1	FBgn0039561	FBgn0039561|FBtr0085266|CG4963|mfrn|mitoferrin	58.446	326	28	0.0842302
770	10	10326062	10334959	LOC725950	XP_016770085.1	FBgn0038016	FBgn0038016|FBtr0082611|CG10042|MBD-R2|MBD-R2	29.956	288	34	0.0841326
771	5	13422112	13431932	LOC411739	XP_395207.4	FBgn0045073	FBgn0045073|FBtr0074159|CG9126|Stim|Stromal	64.033	608	170	0.0841308
772	8	2481879	2484513	LOC409969	XP_006559529.1	FBgn0032819	FBgn0032819|FBtr0081290|CG10463|CG10463|	46.13	568	16	0.0840775
773	11	2632969	2648016	LOC409323	XP_006559059.1	FBgn0263456	FBgn0263456|FBtr0344241|CG43479|nwk|nervous	55.504	892	181	0.0840717
774	8	2603274	2605130	LOC413340	XP_396785.4	FBgn0019957	FBgn0019957|FBtr0335194|CG6343|ND-42|NADH	39.759	248	4	0.0840251
775	10	9793469	9797147	LOC410202	XP_016770137.2	FBgn0052392	FBgn0052392|FBtr0076947|CG32392|Rsph3|Radial	46.581	200	100	0.0840135
776	1	24133647	24136437	LOC413378	XP_006571657.1	FBgn0028411	FBgn0028411|FBtr0072241|CG12752|Nxt1|NTF2-related	50.769	151	19	0.0839429
777	16	1226572	1228363	LOC413529	XP_396972.6	FBgn0029755	FBgn0029755|FBtr0070751|CG4202|Sas10|Something	39.18	266	10	0.0839228
778	12	11468627	11472221	LOC113219144						57	0.0839083
779	6	3794132	3795996	LOC725512	XP_006560091.1	FBgn0032515	FBgn0032515|FBtr0303269|CG6866|loqs|loquacious	34.01	111	6	0.0838215
780	11	12238820	12414099	LOC100577801	XP_016770312.2	FBgn0003963	FBgn0003963|FBtr0078063|CG2762|ush|u-shaped	32.816	337	3458	0.0837872
781	16	899072	980141	LOC726424	XP_026301699.1	FBgn0050361	FBgn0050361|FBtr0330608|CG30361|mtt|mangetout	39.75	608	2320	0.0836761
782	11	14089274	14168184	LOC410259	XP_026299584.1	FBgn0042696	FBgn0042696|FBtr0333678|CG2380|NfI|Nuclear	86.957	401	1633	0.083647
783	13	6383612	6385821	LOC726648	XP_001122369.1	FBgn0033985	FBgn0033985|FBtr0087408|CG10257|CG10257|	35.556	133	86	0.0835923
784	8	5275233	5277352	LOC411255	XP_394728.2	FBgn0039265	FBgn0039265|FBtr0334503|CG11790|CG11790|	48	251	14	0.0835686
785	3	2355659	2358127	LOC100576953	XP_026295422.1	FBgn0039799	FBgn0039799|FBtr0346147|CG15543|CG15543|	30	64.3	30	0.0834742
786	10	522897	527263	SsRbeta	NP_001071286.1	FBgn0038309	FBgn0038309|FBtr0113238|CG6499|Amt|Ammonium	23.164	50.1	54	0.0834639
787	3	2539351	2603911	LOC408763	XP_006558037.1	FBgn0000611	FBgn0000611|FBtr0333323|CG8933|exd|extradenticle	79.198	574	1323	0.0834415
788	2	9976746	9979176	LOC725205	XP_026294912.1	FBgn0028963	FBgn0028963|FBtr0087781|CG17584|Or49b|Odorant	19.726	72.8	74	0.08337
789	14	9078678	9081721	LOC551766	XP_006564892.1	FBgn0010217	FBgn0010217|FBtr0333672|CG11154|ATPsynb|ATP	95.503	899	17	0.0833549
790	13	3205437	3224414	LOC724156	XP_001119912.1	FBgn0020378	FBgn0020378|FBtr0071381|CG1343|Sp1|Sp1	64.865	190	350	0.0833491
791	10	10088621	10094002	LOC725048	XP_026299044.1	FBgn0033482	FBgn0033482|FBtr0088428|CG1371|CG1371|	36.86	760	144	0.0833374
792	8	4476030	4483977	LOC411245	XP_394718.3	FBgn0031216	FBgn0031216|FBtr0078103|CG11376|Zir|Zizimin-related	53.846	2152	194	0.0833181
793	11	4319998	4321967	LOC411585	XP_003251921.1	FBgn0283649	FBgn0283649|FBtr0333573|CG17033|elgi|early	73.968	506	7	0.0833033
794	12	8639249	8640540	LOC413714	XP_397155.4	FBgn0021856	FBgn0021856|FBtr0330677|CG8674|l(2)k14505|lethal	47.107	254	6	0.0831953
795	16	4747430	4751119	LOC102655864						119	0.0831379
796	4	10188827	10196468	LOC552293	XP_026296060.1	FBgn0034490	FBgn0034490|FBtr0336635|CG9864|CG9864|	40.741	373	91	0.0829926
797	4	2750501	2762322	LOC551858	XP_026296051.1	FBgn0000337	FBgn0000337|FBtr0344723|CG1555|cn|cinnabar	53.383	162	546	0.0827386
798	2	14303740	14310230	LOC107966112						221	0.0827293
799	11	15458480	15471726	LOC412273	XP_026299805.1	FBgn0250907	FBgn0250907|FBtr0111127|CG18140|Cht10|Chitinase	47.862	2083	363	0.0827263
800	1	16143586	16159379	LOC100577239	XP_003251630.1	FBgn0035504	FBgn0035504|FBtr0301645|CG15003|Teh4|tipE	56.522	523	509	0.0827134
801	11	2679169	2685212	LOC410301	XP_026299698.1	FBgn0040290	FBgn0040290|FBtr0076729|CG7487|RecQ4|RecQ4	52.049	1011	118	0.082674
802	7	12336284	12344644	LOC552061	XP_026297764.1	FBgn0010407	FBgn0010407|FBtr0079978|CG4926|Ror|Ror	33.793	159	15	0.0826425
803	1	15729221	15731261	LOC412626	XP_006570893.1	FBgn0259482	FBgn0259482|FBtr0079983|CG4946|Mob3|MOB	79.263	384	8	0.0826311
804	6	15415898	15418459	LOC411142	XP_394616.1	FBgn0030717	FBgn0030717|FBtr0074134|CG8931|Slc25A46a|Solute	53.106	373	7	0.0826085
805	10	10000985	10003174	LOC410172	XP_016769851.1	FBgn0040340	FBgn0040340|FBtr0332589|CG11642|TRAM|TRAM	40.849	295	24	0.0825411
806	8	3865175	3868783	LOC412200	XP_006559720.1	FBgn0027081	FBgn0027081|FBtr0080333|CG5353|ThrRS|Threonyl-tRNA	75	1094	15	0.0825159
807	4	3337421	3345468	LOC726826	XP_026295872.1	FBgn0039581	FBgn0039581|FBtr0085286|CG1866|Moca-cyp|Moca-cyp	54.987	376	18	0.082442
808	13	3041332	3042095	LOC726852	XP_026300574.1	FBgn0031596	FBgn0031596|FBtr0077428|CG15429|CG15429|	35.714	99.4	12	0.0824155
809	11	15226471	15227882	LOC102656667						24	0.0823185
810	8	3883175	3885050	LOC413740	XP_006559721.1	FBgn0286980	FBgn0286980|FBtr0475279|CG46438|Iyd|Iodotyrosine	45.574	251	5	0.0822116
811	10	7060673	7065205	LOC551763	XP_624153.3	FBgn0023529	FBgn0023529|FBtr0300792|CG2918|CG2918|	51.7	868	23	0.0822089
812	3	12599705	12599782	Mir6055						2	0.0821678
813	2	9949620	9967952	LOC408699	XP_016773545.1	FBgn0266377	FBgn0266377|FBtr0344181|CG45019|Pde8|Phosphodiesterase	42.857	569	506	0.0820097
814	4	10016654	10017675	LOC107964281						14	0.0819789
815	7	10610890	10613679	LOC551805	XP_624193.2	FBgn0036939	FBgn0036939|FBtr0332700|CG7365|CG7365|	43.75	318	68	0.0819507
816	14	10602411	10614979	LOC551446	XP_016771617.1	FBgn0011640	FBgn0011640|FBtr0076844|CG8597|lark|lark	71.004	347	39	0.0819234
817	11	15164643	15166563	LOC726151	XP_001121911.1	FBgn0030433	FBgn0030433|FBtr0343185|CG4647|mRpL49|mitochondrial	44.898	135	11	0.081922
818	15	7413080	7413785	LOC100577899	XP_006563568.1	FBgn0039403	FBgn0039403|FBtr0084975|CG14549|Sld5|Sld5	47	199	2	0.0818582
819	5	13162929	13166130	LOC409141	XP_392667.2	FBgn0036501	FBgn0036501|FBtr0075548|CG7272|CG7272|	43.891	164	84	0.0817917
820	11	8103142	8112324	LOC412422	XP_395879.4	FBgn0037109	FBgn0037109|FBtr0302592|CG7162|MED1|Mediator	45.294	414	94	0.0817877
821	8	3845498	3847982	LOC551834	XP_006559713.1	FBgn0266284	FBgn0266284|FBtr0339578|CG14788|Ns3|Nucleostemin	52.713	667	18	0.0816944
822	16	3023760	3025701	LOC413774	XP_397213.2	FBgn0014023	FBgn0014023|FBtr0082121|CG9378|mRpL47|mitochondrial	47.727	257	19	0.0816517
823	7	13797933	13799988	LOC113218907	XP_026297690.1	FBgn0031078	FBgn0031078|FBtr0074798|CG11943|Nup205|Nucleoporin	47.826	28.5	66	0.0816072
824	4	12430950	12432717	LOC412898	XP_396350.2	FBgn0283509	FBgn0283509|FBtr0072203|CG3832|Phm|Peptidylglycine-a-hydroxylating	61.076	399	29	0.0815659
825	5	6898759	6898836	Mir6044						1	0.0815251
826	10	9453812	9453948	Mir3792						1	0.0815251
827	4	8068352	8070356	LOC113218719	XP_026295910.1	FBgn0038803	FBgn0038803|FBtr0083905|CG5191|CG5191|	34.783	26.9	35	0.0814639
828	9	8305320	8351745	LOC409016	XP_392545.3	FBgn0043806	FBgn0043806|FBtr0076529|CG32032|CG32032|	30.631	103	1182	0.0813855
829	8	2294276	2295187	LOC107964792	XP_026298356.1	FBgn0040634	FBgn0040634|FBtr0345810|CG4186|CG4186|	46.154	77	2	0.0813662
830	11	13301080	13303140	LOC410350	XP_006566472.1	FBgn0036460	FBgn0036460|FBtr0075624|CG5114|CG5114|	30.114	164	28	0.0813173
831	2	10123985	10125552	Or52	NP_001229906.1	FBgn0030715	FBgn0030715|FBtr0074133|CG12697|Or13a|Odorant	25.869	82.4	38	0.0812042
832	10	7041802	7044884	LOC410234	XP_016769861.1	FBgn0035848	FBgn0035848|FBtr0076690|CG7979|Uxs|UDP-xylose	75	577	25	0.081184
833	16	1467971	1473423	LOC726888	XP_026301710.1	FBgn0024510	FBgn0024510|FBtr0072790|CG32315|dlt|discs	26.333	187	34	0.0811776
834	5	13395383	13414449	LOC411738	XP_006570259.2	FBgn0003255	FBgn0003255|FBtr0080610|CG8930|rk|rickets	55.189	1019	528	0.0811708
835	9	1567474	1572890	LOC552291	XP_026298831.1	FBgn0015929	FBgn0015929|FBtr0345797|CG1616|dpa|disc	63.237	1147	3	0.0810614
836	14	8637747	8672452	LOC100576805	XP_003250539.1	FBgn0025833	FBgn0025833|FBtr0087071|CG8910|CG8910|	61.364	209	916	0.080959
837	5	2260721	2264200	LOC412119	XP_006557949.1	FBgn0026431	FBgn0026431|FBtr0080033|CG6176|Grip75|Grip75	29.646	286	14	0.080958
838	7	3452889	3454664	LOC107964744						57	0.0809383
839	10	10095751	10097917	Obp10	NP_001035294.1	FBgn0011281	FBgn0011281|FBtr0345250|CG11421|Obp83a|Odorant-binding	27.66	62	37	0.0808851
840	7	10585607	10602186	LOC100577307						457	0.0808819
841	10	9823086	9825098	LOC408288	XP_006566117.2	FBgn0035911	FBgn0035911|FBtr0076651|CG6638|CG6638|	66.507	593	27	0.0808765
842	11	14296160	14299225	LOC726506	XP_006566608.1	FBgn0002924	FBgn0002924|FBtr0344976|CG7831|ncd|non-claret	44.625	414	20	0.0807973
843	1	21494762	21496834	LOC410675	XP_394152.2	FBgn0028397	FBgn0028397|FBtr0310446|CG9214|Tob|Transducer	37.607	82.8	5	0.0807355
844	11	15130922	15135170	LOC552843	XP_625222.4	FBgn0035094	FBgn0035094|FBtr0333171|CG9380|CG9380|	36.817	520	19	0.0807282
845	3	56172	60283	LOC102654728						22	0.0806366
846	6	12164959	12168364	LOC409317	XP_016768337.1	FBgn0030800	FBgn0030800|FBtr0074348|CG9104|Nprl2|Nitrogen	53.506	418	34	0.0805805
847	7	212074	219213	LOC413699	XP_006557693.1	FBgn0037734	FBgn0037734|FBtr0082091|CG9448|trbd|trabid	50.515	690	37	0.0805294
848	14	6405651	6430111	LOC725318	XP_016773334.2	FBgn0034267	FBgn0034267|FBtr0299817|CG4984|CG4984|	46.409	165	705	0.0805018
849	8	8999564	9058681	LOC726829	XP_016769020.1	FBgn0263980	FBgn0263980|FBtr0344200|CG43729|Stacl|Stac-like	39.655	354	17	0.0804833
850	10	10407417	10410682	LOC107965125						102	0.0804638
851	11	14987439	14995739	LOC409634	XP_006566735.2	FBgn0033484	FBgn0033484|FBtr0305653|CG2269|CG2269|	28.425	90.1	159	0.0804411
852	14	6373780	6375095	LOC107965532	XP_016771816.1	FBgn0038598	FBgn0038598|FBtr0083597|CG7131|CG7131|	31.683	47.8	19	0.0804275
853	2	8145237	8147881	LOC413023	XP_006564291.3	FBgn0033899	FBgn0033899|FBtr0087519|CG13016|CG13016|	32.593	221	8	0.0804027
854	8	9116537	9120878	LOC100578668	XP_003250947.2	FBgn0016977	FBgn0016977|FBtr0332336|CG18497|spen|split	30.435	35.4	128	0.080292
855	11	2649234	2672383	LOC411602	XP_026299883.1	FBgn0283476	FBgn0283476|FBtr0074509|CG7092|Dhc16F|Dynein	46.218	3561	375	0.0802792
856	7	13794069	13797258	LOC100578269	XP_026297689.1					100	0.0802629
857	4	3797003	3800620	LOC727085	XP_016767077.2	FBgn0020309	FBgn0020309|FBtr0080262|CG14938|crol|crooked	31.818	171	71	0.0802442
858	1	26180172	26183664	LOC724240	XP_026299704.1	FBgn0263831	FBgn0263831|FBtr0077176|CG10670|Gen|XPG-like	43.121	367	48	0.0802092
859	4	10196915	10200524	LOC113218737	XP_026296070.1	FBgn0031085	FBgn0031085|FBtr0070002|CG9570|CG9570|	37.5	32	52	0.0800747
860	11	15519433	15520596	LOC409978	XP_393468.2	FBgn0032596	FBgn0032596|FBtr0335142|CG17331|Prosb4|Proteasome	60.5	259	4	0.0800569
861	9	11321877	11325868	LOC726535	XP_006567496.1	FBgn0033744	FBgn0033744|FBtr0087936|CG12370|Dh44-R2|Diuretic	28.474	143	97	0.0799552
862	14	9064426	9076239	LOC550799	XP_625236.3	FBgn0045852	FBgn0045852|FBtr0332015|CG31753|ham|hamlet	27.027	33.1	92	0.0799544
863	14	4993179	4996264	LOC551704	XP_026300952.1	FBgn0036937	FBgn0036937|FBtr0074869|CG7385|Ir76b|Ionotropic	34.901	317	11	0.0799518
864	16	726163	732625	CPR5	NP_001257750.1	FBgn0035513	FBgn0035513|FBtr0073223|CG1259|Cpr64Ad|Cuticular	74.648	117	198	0.0799342
865	11	14985661	14989450	LOC409636	XP_006566737.2	FBgn0033582	FBgn0033582|FBtr0088197|CG9084|CG9084|	26.103	82.4	58	0.0798548
866	11	11147788	11152301	LOC413668	XP_397109.3	FBgn0030055	FBgn0030055|FBtr0331728|CG12772|Rubicon|Rubicon	47.634	313	22	0.0798405
867	3	5414039	5415360	LOC113218623	XP_026295229.1	FBgn0036342	FBgn0036342|FBtr0345366|CG11279|CG11279|	50.575	78.6	11	0.0797867
868	11	5014123	5023825	LOC411535	XP_395006.4	FBgn0038747	FBgn0038747|FBtr0344354|CG4755|RhoGAP92B|Rho	34.816	266	21	0.079737
869	1	23159952	23167829	LOC725106	XP_001120991.3	FBgn0026314	FBgn0026314|FBtr0082375|CG6649|Ugt35B1|UDP-glycosyltransferase	33.131	265	206	0.079718
870	4	11906618	11908698	LOC411581	XP_395052.1	FBgn0261285	FBgn0261285|FBtr0347007|CG5629|Ppcs|Phosphopantothenoylcysteine	56.818	372	12	0.0796184
871	10	11921266	11924982	LOC551435	XP_026298883.1	FBgn0286818	FBgn0286818|FBtr0346644|CG6988|Pdi|Protein	57.652	586	9	0.0795497
872	4	2169191	2184572	LOC107965749	XP_026296161.1	FBgn0039756	FBgn0039756|FBtr0085571|CG9743|CG9743|	60.923	423	85	0.0795486
873	3	223177	224142	LOC100576748	XP_006571876.3	FBgn0266446	FBgn0266446|FBtr0344442|CG45076|CG45076|	39.583	29.6	2	0.0795245
874	12	11405644	11466368	LOC726247	XP_016771047.1	FBgn0003975	FBgn0003975|FBtr0087785|CG3830|vg|vestigial	38.462	84	1591	0.0794696
875	4	2635122	2640095	LOC100578919	XP_026295997.1	FBgn0030761	FBgn0030761|FBtr0330409|CG9784|CG9784|	33.735	40.4	165	0.0794674
876	10	10228767	10236449	LOC727298	XP_026299078.1	FBgn0265102	FBgn0265102|FBtr0345038|CG7161|Oseg1|Outer	43.851	1022	18	0.0793781
877	8	2187253	2195465	crh-BP	NP_001012633.1	FBgn0039770	FBgn0039770|FBtr0339141|CG15537|CG15537|	36.17	156	90	0.0793073
878	11	2610971	2612176	LOC100302106	NP_001155260.1	FBgn0029971	FBgn0029971|FBtr0300900|CG18624|ND-MNLL|NADH	47.059	32.7	6	0.0792137
879	1	24280405	24284126	LOC411882	XP_026297611.1	FBgn0038462	FBgn0038462|FBtr0337063|CG17556|EMC2A|ER	59.582	341	36	0.07914
880	1	7916874	7918329	LOC113218747						18	0.0791105
881	10	10218151	10222580	LOC409315	XP_006566184.1	FBgn0032447	FBgn0032447|FBtr0080395|CG6167|PICK1|Protein	65	519	17	0.0790912
882	11	13267235	13274168	LOC102656595	XP_006566471.2	FBgn0013733	FBgn0013733|FBtr0087621|CG18076|shot|short	34.146	31.6	137	0.0789925
883	5	13431431	13435957	LOC726103	XP_001121869.2	FBgn0000376	FBgn0000376|FBtr0070496|CG2714|crm|cramped	34.737	219	38	0.0789863
884	1	20555880	20560569	LOC113218663						27	0.0789549
885	1	24195808	24201869	LOC551889	XP_624278.2	FBgn0034308	FBgn0034308|FBtr0345416|CG10915|Naus|Nausicaa	48.556	303	33	0.0789461
886	8	11768495	11773048	LOC411989	XP_623285.1	FBgn0001942	FBgn0001942|FBtr0331201|CG9075|eIF4A|eukaryotic	80.203	641	8	0.0788348
887	5	13423231	13424752	LOC102654528						36	0.0788318
888	16	1087555	1093753	LOC726354	XP_001122097.3	FBgn0039120	FBgn0039120|FBtr0334894|CG10198|Nup98-96|Nucleoporin	24.416	52	39	0.0787889
889	4	2839247	2864699	LOC408766	XP_006558806.1	FBgn0052380	FBgn0052380|FBtr0076870|CG32380|SMSr|SMSr	39.298	209	514	0.0787809
890	13	8769991	8774484	LOC113219209	XP_026300581.1	FBgn0259789	FBgn0259789|FBtr0345014|CG12701|zld|zelda	27.143	34.3	110	0.0786941
891	7	10547812	10553466	LOC551879	XP_026297715.1	FBgn0036939	FBgn0036939|FBtr0332700|CG7365|CG7365|	44.94	299	171	0.0786155
892	16	2987969	2990413	LOC107965657	XP_016772403.2	FBgn0011606	FBgn0011606|FBtr0340093|CG8590|Klp3A|Kinesin-like	37.662	51.2	15	0.0785142
893	11	13847425	13849118	LOC113219133						32	0.0784595
894	5	13140939	13143297	LOC551369	XP_016767697.1	FBgn0000046	FBgn0000046|FBtr0346242|CG18290|Act87E|Actin	98.936	779	38	0.0784574
895	10	9908630	9910487	LOC107965050						41	0.0782743
896	11	13330085	13375188	LOC410351	XP_006566475.1	FBgn0000463	FBgn0000463|FBtr0304658|CG3619|Dl|Delta	46.217	737	593	0.078202
897	16	1781996	1782337	LOC107965671						17	0.0781365
898	11	13290858	13299843	LOC410348	XP_006566473.1	FBgn0040207	FBgn0040207|FBtr0074247|CG13956|kat80|katanin	42.975	299	159	0.0781174
899	11	11428762	11433651	LOC102653840	XP_006566369.2	FBgn0050340	FBgn0050340|FBtr0088535|CG30340|CG30340|	33.333	33.1	117	0.0780279
900	1	20658679	20664235	LOC412361	XP_026297182.1	FBgn0032513	FBgn0032513|FBtr0346420|CG6565|CG6565|	24.607	60.1	26	0.0778642
901	6	7357291	7359813	LOC113218884						56	0.0777875
902	11	15406598	15411182	LOC100576989	XP_016770369.1	FBgn0003023	FBgn0003023|FBtr0071238|CG12743|otu|ovarian	26.923	179	24	0.0777746
903	13	2854916	2856855	LOC551650	XP_624043.2	FBgn0051342	FBgn0051342|FBtr0113403|CG31342|CG31342|	27.66	58.9	22	0.0777129
904	1	19774611	19775771	LOC102653813						15	0.0776838
905	14	2313548	2316311	LOC113219226	XP_026300827.1	FBgn0038651	FBgn0038651|FBtr0305051|CG14299|Epg5|ectopic	22.449	35.8	50	0.0776105
906	11	2297579	2301925	LOC113219122						213	0.0776064
907	2	10051858	10053414	Or27	NP_001229898.1	FBgn0037322	FBgn0037322|FBtr0078797|CG10612|Or83a|Odorant	23.973	68.2	52	0.0775845
908	15	9128176	9189933	LOC410573	XP_394052.4	FBgn0083950	FBgn0083950|FBtr0110808|CG34114|side-VI|sidestep	45.798	715	1266	0.0775635
909	9	2760033	2760151	LOC113219024						1	0.0774728
910	3	5494738	5496302	LOC410952	XP_026295327.1	FBgn0027583	FBgn0027583|FBtr0085544|CG7601|CG7601|	46.687	325	15	0.0774321
911	11	13527380	13529938	LOC100578540	XP_006566525.2	FBgn0051008	FBgn0051008|FBtr0085748|CG31008|CG31008|	36.957	50.1	20	0.0773923
912	14	4996859	5000589	LOC100578406	XP_003249665.2	FBgn0004859	FBgn0004859|FBtr0306168|CG2125|ci|cubitus	33.333	47.4	12	0.0773689
913	14	4921311	4924464	LOC107965520						93	0.0773555
914	10	10039234	10051386	LOC410201	XP_393684.4	FBgn0263593	FBgn0263593|FBtr0303573|CG8709|Lpin|Lipin	49.929	628	126	0.0773287
915	16	1305951	1310425	LOC552675	XP_625293.2	FBgn0022349	FBgn0022349|FBtr0085841|CG1910|CG1910|	30.263	39.3	13	0.0773095
916	5	7274184	7274646	LOC113218790	XP_026296690.1	FBgn0043792	FBgn0043792|FBtr0072416|CG30427|CG30427|	39.13	26.6	1	0.0772897
917	8	2233853	2238169	LOC551603	XP_006559507.1	FBgn0015790	FBgn0015790|FBtr0084010|CG5771|Rab11|Rab11	93.488	418	15	0.0772863
918	11	10596310	10598038	LOC409531	XP_393037.2	FBgn0030791	FBgn0030791|FBtr0074354|CG9132|CG9132|	65.6	325	4	0.077247
919	12	11127257	11130777	CYP6AQ1	NP_001191991.1	FBgn0033696	FBgn0033696|FBtr0088009|CG8859|Cyp6g2|Cyp6g2	42.745	422	92	0.0771476
920	8	1511702	1512745	LOC725876	XP_026297973.1	FBgn0024912	FBgn0024912|FBtr0347362|CG1303|agt|O-6-alkylguanine-DNA	39.645	114	4	0.0771303
921	2	15264860	15267839	LOC551891	XP_006568850.1	FBgn0263241	FBgn0263241|FBtr0076205|CG33048|Mocs1|Molybdenum	56.582	569	8	0.0771019
922	2	10522063	10524943	LOC413186	XP_396637.3	FBgn0037714	FBgn0037714|FBtr0082111|CG9396|CG9396|	58.333	144	37	0.0770198
923	9	3605850	3605938	Mir3749						3	0.0770188
924	12	3880103	3882762	LOC413450	XP_396894.4	FBgn0033989	FBgn0033989|FBtr0087424|CG7639|CG7639|	34.529	282	12	0.0769746
925	1	25069003	25074311	LOC100576885	XP_026298619.1	FBgn0036206	FBgn0036206|FBtr0076085|CG5964|CG5964|	24.119	111	8	0.0768753
926	14	8677518	8704082	LOC100578813	XP_006564958.2					623	0.0768492
927	11	2906767	2911928	LOC551391	XP_006559075.1	FBgn0016978	FBgn0016978|FBtr0331375|CG8749|snRNP-U1-70K|small	72.881	280	49	0.076795
928	10	8701417	8702127	LOC100576945	XP_003250831.1	FBgn0051913	FBgn0051913|FBtr0079138|CG31913|CG31913|	21.875	38.1	8	0.0767911
929	14	5215233	5217178	LOC552071	XP_006560291.2	FBgn0263968	FBgn0263968|FBtr0343321|CG32743|nonC|no-on-and-no-off	39.13	33.1	5	0.0767695
930	11	2801760	2803164	c-mos	NP_001011644.1	FBgn0033773	FBgn0033773|FBtr0087865|CG8767|Mos|Mos	36.546	148	19	0.0766972
931	11	15281436	15283803	LOC100576585						65	0.076688
932	4	10037507	10040815	LOC113218730	XP_026295987.1	FBgn0032481	FBgn0032481|FBtr0080488|CG16972|CG16972|	22.436	32.7	17	0.0766385
933	14	9828784	9845455	LOC552724	XP_625102.3	FBgn0035844	FBgn0035844|FBtr0332761|CG13676|CG13676|	40.503	233	347	0.0766379
934	5	5019219	5021143	LOC727582	XP_006562255.1	FBgn0010803	FBgn0010803|FBtr0081981|CG9735|TrpRS|Tryptophanyl-tRNA	68.135	579	9	0.0766272
935	2	10004087	10005752	Or10	NP_001229890.1	FBgn0030715	FBgn0030715|FBtr0074133|CG12697|Or13a|Odorant	22.768	65.9	26	0.0765868
936	11	15048858	15050388	LOC102654948						26	0.0765619
937	8	11237783	11239296	LOC100576936	XP_003251245.2	FBgn0052626	FBgn0052626|FBtr0340444|CG32626|AMPdeam|AMP	23.684	31.2	72	0.0765271
938	1	20570768	20574550	LOC726647	XP_026295549.1	FBgn0038725	FBgn0038725|FBtr0083801|CG6184|CG6184|	32.836	367	6	0.0764753
939	2	2549021	2552947	LOC726760	XP_026294855.1	FBgn0024222	FBgn0024222|FBtr0304804|CG4201|IKKb|I-kappaB	30.848	155	7	0.0764455
940	4	12436202	12438250	LOC409659	XP_006567174.2	FBgn0027525	FBgn0027525|FBtr0339475|CG7686|LTV1|LTV1	48.016	380	29	0.0763872
941	2	10137450	10142473	Or57	XP_016773453.2	FBgn0038798	FBgn0038798|FBtr0083887|CG17916|Or92a|Odorant	24.159	75.5	229	0.0763188
942	2	14538993	14542710	LOC408674	XP_006568930.1	FBgn0036662	FBgn0036662|FBtr0474236|CG9706|CG9706|	31.818	30.8	87	0.076308
943	11	1330165	1332218	LOC410294	XP_006558850.1	FBgn0039116	FBgn0039116|FBtr0084458|CG10375|CG10375|	61.961	293	11	0.0762794
944	2	15455635	15484762	LOC725091	XP_006568837.1	FBgn0039617	FBgn0039617|FBtr0085347|CG14521|DIP-y|Dpr-interacting	40.997	265	540	0.0762442
945	8	8446637	8460282	LOC411282	XP_006564718.1	FBgn0028408	FBgn0028408|FBtr0304798|CG1975|Drep2|DNA	56.831	504	300	0.0762284
946	14	9039369	9042352	LOC410542	XP_394021.2	FBgn0261986	FBgn0261986|FBtr0084898|CG5053|RASSF8|Ras	47.771	264	24	0.0761159
947	14	2942576	2944255	LOC102656505	XP_006559342.1	FBgn0026320	FBgn0026320|FBtr0075620|CG5185|Tom|Twin	33.051	67.4	36	0.0761126
948	10	384328	391564	LOC551999	XP_026298953.1	FBgn0028421	FBgn0028421|FBtr0289956|CG11759|Kap3|Kinesin	39.501	560	16	0.0760912
949	8	5181640	5183700	LOC107964799						71	0.0759979
950	5	12543966	12546728	LOC102654095						107	0.0758948
951	2	6612928	6615023	LOC408708	XP_006561214.1	FBgn0030863	FBgn0030863|FBtr0346186|CG8188|CG8188|	72.892	253	9	0.0758433
952	8	1743910	1745150	LOC113218524	XP_026298031.1	FBgn0036462	FBgn0036462|FBtr0075672|CG17166|mRpL39|mitochondrial	52.878	322	12	0.0758291
953	1	15619728	15633525	LOC410710	XP_006570873.1	FBgn0039714	FBgn0039714|FBtr0303034|CG7816|Zip99C|Zinc/iron	45.694	306	331	0.0757973
954	1	24279327	24281794	LOC724798	XP_026297563.1	FBgn0037250	FBgn0037250|FBtr0078925|CG1074|CG1074|	49.673	459	18	0.0757934
955	14	10635128	10639428	LOC724294	XP_006565670.1	FBgn0264305	FBgn0264305|FBtr0331516|CG43783|CG43783|	33.333	176	19	0.0757822
956	7	774023	777486	LOC551613	XP_624007.4	FBgn0037232	FBgn0037232|FBtr0347365|CG9791|Suv3|Suv3	54.258	839	13	0.0757716
957	5	12656419	12662865	LOC100576346	XP_006569999.3	FBgn0051224	FBgn0051224|FBtr0344327|CG31224|CG31224|	22.626	54.3	29	0.0757369
958	1	25306034	25306846	LOC726259	XP_026300987.1	FBgn0011476	FBgn0011476|FBtr0479891|CG14865|l(3)neo43|lethal	48.889	86.3	5	0.0757209
959	11	8270561	8283879	LOC551268	XP_026299639.1	FBgn0032029	FBgn0032029|FBtr0345734|CG17292|CG17292|	35.688	162	156	0.0756786
960	10	8814597	8817417	LOC410216	XP_393699.3	FBgn0031673	FBgn0031673|FBtr0301907|CG31650|CG31650|	53.731	351	35	0.075646
961	14	9855145	9856459	LOC727151	XP_001122862.2	FBgn0039228	FBgn0039228|FBtr0084698|CG6980|CG6980|	34.821	130	13	0.0756421
962	1	5490627	5491250	LOC102655540	XP_006563344.1	FBgn0260222	FBgn0260222|FBtr0342958|CG42496|CG42496|	52.381	103	7	0.0756002
963	2	15219489	15220808	LOC107966087	XP_016773513.1	FBgn0034463	FBgn0034463|FBtr0086471|CG15125|CG15125|	29.885	86.3	4	0.0755857
964	1	5487376	5489804	LOC412190	XP_395653.2	FBgn0032919	FBgn0032919|FBtr0081468|CG9253|CG9253|	75.455	717	32	0.0755036
965	1	5356800	5361132	Hsc70-4	NP_001153522.1	FBgn0266599	FBgn0266599|FBtr0337053|CG4264|Hsc70-4|Heat	88.399	1136	57	0.0754597
966	7	12738106	12741598	LOC725516	XP_006568346.2	FBgn0032699	FBgn0032699|FBtr0343117|CG10383|CG10383|	31.994	373	45	0.0754545
967	11	5292072	6161805	LOC724287	XP_026299767.1	FBgn0020248	FBgn0020248|FBtr0072712|CG33166|stet|stem	63.972	562	4653	0.0754446
968	11	3408385	3409312	LOC113219079	XP_026299455.1	FBgn0031535	FBgn0031535|FBtr0113019|CG12795|CG12795|	28.09	30	11	0.0754385
969	15	5771200	5772842	LOC100577112	XP_003250271.1					8	0.0754271
970	7	13762543	13768358	LOC408903	XP_006569470.2	FBgn0263354	FBgn0263354|FBtr0347400|CG42784|CG42784|	44.693	120	36	0.0754244
971	3	6415288	6415375	Mir3717						1	0.0754091
972	16	4934537	4937852	LOC412357	XP_006561425.1	FBgn0052343	FBgn0052343|FBtr0332840|CG32343|Atac3|Ada2a-containing	34.595	179	6	0.0754061
973	9	1600636	1605561	LOC412510	XP_026298837.1	FBgn0032934	FBgn0032934|FBtr0081488|CG8679|CG8679|	32.418	188	11	0.0753752
974	10	10445004	10448486	LOC102655419						68	0.0753548
975	5	5002640	5005820	LOC412687	XP_396142.4	FBgn0039636	FBgn0039636|FBtr0085370|CG11877|Atg14|Autophagy-related	34.497	287	10	0.0752922
976	14	8961109	8964336	LOC410538	XP_394017.3	FBgn0030946	FBgn0030946|FBtr0074612|CG6659|CG6659|	22.676	129	50	0.0752863
977	1	6043711	6056047	LOC725920	XP_026295652.1	FBgn0004649	FBgn0004649|FBtr0073898|CG1372|yl|yolkless	31.394	929	310	0.0752335
978	8	11781933	11783978	LOC551376	XP_623774.2	FBgn0033475	FBgn0033475|FBtr0088395|CG12129|CG12129|	33.684	153	5	0.075232
979	15	4537810	4539797	LOC725823	XP_001121625.2	FBgn0037416	FBgn0037416|FBtr0078599|CG15592|Osi9|Osiris	42.478	153	40	0.0751615
980	12	9228799	9233839	LOC100576825						162	0.07516
981	1	117008	122443	LOC408565	XP_006557454.2	FBgn0004401	FBgn0004401|FBtr0075199|CG6143|Pep|Protein	47.312	188	31	0.075148
982	10	190689	194164	LOC552669	XP_026299122.1	FBgn0040066	FBgn0040066|FBtr0308566|CG17437|wds|will	95.724	604	14	0.0751413
983	5	13087783	13102397	LOC726703	XP_006569979.1	FBgn0036875	FBgn0036875|FBtr0345147|CG9449|CG9449|	28.693	152	329	0.0751304
984	1	998602	1000877	LOC726609	XP_006557422.2	FBgn0263251	FBgn0263251|FBtr0076349|CG11989|vnc|variable	76.074	259	6	0.0750955
985	12	8631467	8638422	LOC552742	XP_016771099.2	FBgn0004456	FBgn0004456|FBtr0310647|CG1771|mew|multiple	42.883	821	29	0.0750348
986	7	13771866	13772968	LOC411191	XP_394665.1	FBgn0036188	FBgn0036188|FBtr0331530|CG7339|Polr3H|RNA	58.605	256	20	0.0749509
987	14	9291450	9302973	LOC408478	XP_006565854.1	FBgn0033644	FBgn0033644|FBtr0088075|CG8234|Tret1-2|Trehalose	29.932	234	146	0.0748302
988	11	15135088	15144685	LOC411735	XP_016770290.2	FBgn0039004	FBgn0039004|FBtr0084302|CG6958|Nup133|Nucleoporin	33.767	580	62	0.0748276
989	1	9273	12174	LOC551580	XP_623975.1	FBgn0053276	FBgn0053276|FBtr0114530|CG33276|Urm1|Ubiquitin-related	63.265	128	37	0.0748178
990	14	9304449	9332429	LOC410545	XP_016771685.2	FBgn0021760	FBgn0021760|FBtr0089462|CG32435|chb|chromosome	29.825	120	464	0.0746476
991	5	13116299	13119825	LOC413718	XP_026296528.1	FBgn0027090	FBgn0027090|FBtr0084866|CG10506|GlnRS|Glutaminyl-tRNA	61.557	1047	16	0.0746389
992	13	3847399	3851349	LOC552707	XP_026300391.1	FBgn0022343	FBgn0022343|FBtr0339276|CG3760|CG3760|	32.028	61.2	17	0.0745506
993	2	15431056	15435042	LOC113218542						143	0.0745034
994	3	2301836	2303712	LOC100577721						68	0.0744222
995	4	2443236	2619174	LOC551746	XP_624136.4	FBgn0004859	FBgn0004859|FBtr0089178|CG2125|ci|cubitus	45.539	537	5727	0.0744129
996	4	2760523	2801809	LOC413936	XP_026296037.1	FBgn0010482	FBgn0010482|FBtr0301423|CG9432|l(2)01289|lethal	73.964	2662	1286	0.0743719
997	5	13127461	13133514	LOC413807	XP_006569965.2	FBgn0015376	FBgn0015376|FBtr0077541|CG33122|cutlet|cutlet	30.303	82.8	60	0.0743588
998	16	4832911	4834075	LOC102654289	XP_026301561.1					5	0.0743186
999	8	1957354	1961021	LOC727030	XP_001122742.2	FBgn0028497	FBgn0028497|FBtr0072028|CG3530|Mtmr6|Myotubularin	57.496	820	12	0.0742895
1000	2	14214289	14223254	LOC725144	XP_006568963.1	FBgn0010316	FBgn0010316|FBtr0088469|CG1772|dap|dacapo	20.312	33.5	171	0.0742243
1001	2	9991212	9994091	LOC107966100						47	0.0741478
1002	1	26849482	26851669	LOC551732	XP_624123.1	FBgn0031633	FBgn0031633|FBtr0336961|CG2976|Fnta|Farnesyl	50.932	332	28	0.0740492
1003	9	1837515	1839312	LOC102656780						9	0.0740318
1004	10	244996	246429	LOC551414	XP_623810.1	FBgn0037543	FBgn0037543|FBtr0310411|CG10903|CG10903|	66.304	396	3	0.0740049
1005	1	25115639	25116960	LOC725736	XP_016771975.2	FBgn0039115	FBgn0039115|FBtr0084463|CG10214|CG10214|	46.429	187	4	0.0739907
1006	14	9043427	9045204	LOC551990	XP_624376.1	FBgn0028700	FBgn0028700|FBtr0344786|CG6258|RfC38|Replication	64.553	498	5	0.0739567
1007	14	6666177	6752101	LOC413466	XP_026300883.1	FBgn0284250	FBgn0284250|FBtr0302926|CG42702|Oaz|O/E-associated	34.493	329	1761	0.0739412
1008	1	6573115	6575109	LOC552001	XP_624386.1	FBgn0024994	FBgn0024994|FBtr0345710|CG2675|Ugalt|UDP-galactose	70.359	453	4	0.0739228
1009	10	7058899	7060064	LOC551794	XP_624182.1	FBgn0035528	FBgn0035528|FBtr0300776|CG15012|CG15012|	46.667	117	4	0.0739139
1010	11	15456067	15459980	LOC102656252						50	0.0739026
1011	1	15612244	15616747	LOC102655896	XP_006570876.1	FBgn0016685	FBgn0016685|FBtr0334701|CG7917|Nlp|Nucleoplasmin	42.241	88.6	32	0.0738503
1012	8	11724680	11726340	LOC100576975	XP_003251246.1	FBgn0038301	FBgn0038301|FBtr0083139|CG6654|CG6654|	39.157	111	4	0.0738266
1013	8	2809683	2812310	LOC725438	XP_026298009.1	FBgn0036816	FBgn0036816|FBtr0301857|CG3979|Indy|I'm	43.327	454	8	0.0738224
1014	6	1838798	1844151	Gat-1B	NP_001011643.1	FBgn0039915	FBgn0039915|FBtr0089972|CG1732|Gat|GABA	73.077	890	146	0.0737861
1015	1	10519218	10520546	LOC113219191						59	0.0737305
1016	11	15479385	15482181	LOC102655263	XP_026299813.1	FBgn0033903	FBgn0033903|FBtr0087521|CG8323|CG8323|	45.862	249	16	0.0737231
1017	13	3233503	3291894	LOC552209	XP_016771317.1	FBgn0000253	FBgn0000253|FBtr0304964|CG8472|Cam|Calmodulin	74.483	226	1618	0.0737117
1018	13	4863192	4864707	LOC724899	XP_026300526.1	FBgn0034539	FBgn0034539|FBtr0086248|CG11159|CG11159|	43.333	117	59	0.0737014
1019	8	3862027	3865099	LOC100578559	XP_026298145.1	FBgn0032979	FBgn0032979|FBtr0085964|CG1832|Clamp|Chromatin-linked	29.379	97.1	20	0.0736143
1020	14	7504433	7506837	LOC408457	XP_392005.3	FBgn0030364	FBgn0030364|FBtr0073621|CG15735|Lsm12a|LSM12	45.882	150	8	0.0735855
1021	5	2270138	2284839	LOC409414	XP_026296862.1	FBgn0038535	FBgn0038535|FBtr0335026|CG18212|alt|aluminum	28.117	90.9	68	0.0735627
1022	6	3737120	3740104	LOC113218821						65	0.0734159
1023	7	13425563	13426746	LOC100576694						11	0.0734087
1024	7	12490797	12493573	LOC724893	XP_016768765.1	FBgn0283451	FBgn0283451|FBtr0303562|CG11491|br|broad	46.043	140	4	0.0734042
1025	16	4620375	4622137	LOC102656592						60	0.0733448
1026	2	2554390	2561496	LOC412505	XP_395961.4	FBgn0035771	FBgn0035771|FBtr0076847|CG8583|Sec63|Secretory	56.824	867	19	0.0732992
1027	15	5753707	5756482	LOC408532	XP_392078.2	FBgn0038774	FBgn0038774|FBtr0083866|CG5023|CG5023|	80.473	292	52	0.0732645
1028	2	10046889	10059095	LOC107966088						350	0.0732456
1029	14	5040103	5042287	LOC552373	XP_016771853.1	FBgn0037341	FBgn0037341|FBtr0290215|CG12746|CG12746|	26.923	45.8	3	0.073202
1030	11	8288010	8291476	LOC727193	XP_026299638.1	FBgn0032029	FBgn0032029|FBtr0345734|CG17292|CG17292|	38.722	181	50	0.0731904
1031	5	12609597	12610270	LOC102656927						20	0.0731491
1032	1	7082430	7084248	LOC726451	XP_001122183.1	FBgn0034517	FBgn0034517|FBtr0299803|CG18066|Cpr57A|Cuticular	42.857	142	38	0.0730785
1033	15	3801522	3803522	LOC552452	XP_006560754.1	FBgn0038046	FBgn0038046|FBtr0082594|CG5641|CG5641|	63.198	465	4	0.073007
1034	4	4499636	4503471	LOC107964265						133	0.0728971
1035	10	3827349	3831915	LOC413101	XP_396552.3	FBgn0026080	FBgn0026080|FBtr0333186|CG6121|Tip60|Tat	63.569	666	40	0.0728958
1036	4	5132074	5135506	LOC413400	XP_016767519.2	FBgn0020270	FBgn0020270|FBtr0080213|CG16928|mre11|meiotic	41.874	400	19	0.0728926
1037	10	7741283	7744131	LOC409548	XP_393055.5	FBgn0036372	FBgn0036372|FBtr0075819|CG10083|Abp1|Actin	41.788	363	25	0.0728908
1038	1	16134323	16137064	LOC102654970	XP_006570919.1	FBgn0035505	FBgn0035505|FBtr0300621|CG15004|Teh2|tipE	59.276	300	53	0.0728831
1039	11	10599416	10602577	LOC552612	XP_624989.2	FBgn0261403	FBgn0261403|FBtr0086084|CG10392|sxc|super	26.901	55.8	8	0.0728456
1040	8	2206218	2207214	LOC724533	XP_006559497.1	FBgn0023167	FBgn0023167|FBtr0087986|CG8427|SmD3|Small	86.916	187	3	0.072825
1041	9	8365846	8372240	LOC409015	XP_006561839.1	FBgn0032198	FBgn0032198|FBtr0079952|CG4912|eEF1d|eukaryotic	54.098	204	41	0.072815
1042	2	8159010	8161766	LOC727293	XP_006564297.1	FBgn0261436	FBgn0261436|FBtr0078986|CG18143|DhpD|Dihydropterin	49.103	422	24	0.072673
1043	5	12565056	12571827	LOC408863	XP_026296820.1	FBgn0027654	FBgn0027654|FBtr0085682|CG2239|jdp|jdp	56.522	188	191	0.072641
1044	6	7168338	7173391	LOC411969	XP_006564186.1	FBgn0267790	FBgn0267790|FBtr0082123|CG9373|rump|rumpelstiltskin	50.621	265	29	0.0726294
1045	14	5013428	5016398	LOC724646	XP_001120537.3	FBgn0037623	FBgn0037623|FBtr0081946|CG9801|CG9801|	26.667	32.3	9	0.0726154
1046	5	602192	603774	LOC113218783						5	0.0725976
1047	5	12645417	12647489	LOC102656586						56	0.0725424
1048	2	12644768	12646285	LOC725058	XP_001120954.1	FBgn0025776	FBgn0025776|FBtr0333875|CG11551|ind|intermediate	84.375	110	42	0.0723396
1049	8	1536948	1540727	LOC551835	XP_006558699.1	FBgn0266452	FBgn0266452|FBtr0345691|CG45070|CTPsyn|CTP	70.199	875	8	0.0723198
1050	11	15442422	15449225	LOC551449	XP_026299803.1	FBgn0036448	FBgn0036448|FBtr0075700|CG9311|mop|myopic	45.839	693	31	0.0722429
1051	5	13488446	13492294	LOC411125	XP_026296776.1	FBgn0032258	FBgn0032258|FBtr0080038|CG7456|Cog4|Component	47.872	653	31	0.0721908
1052	4	12467305	12471880	LOC100578254						127	0.0721805
1053	1	11997060	11999607	LOC102655933						71	0.0720945
1054	3	6898421	6900120	LOC552192	XP_006560931.1	FBgn0259728	FBgn0259728|FBtr0299994|CG42382|CG42382|	42.424	108	6	0.0720502
1055	11	10629759	10633891	LOC551667	XP_003250454.1	FBgn0037370	FBgn0037370|FBtr0078721|CG1236|CG1236|	54.348	347	18	0.0720386
1056	11	15376432	15379919	LOC726964	XP_026299460.1	FBgn0032329	FBgn0032329|FBtr0080162|CG16840|Art8|Arginine	23.077	32.7	33	0.072028
1057	8	4513316	4516499	LOC100577150	XP_003249879.2	FBgn0085428	FBgn0085428|FBtr0344889|CG34399|Nox|NADPH	38.462	30.8	108	0.0720007
1058	11	4261755	4263787	LOC552779	XP_006572405.1	FBgn0267384	FBgn0267384|FBtr0340157|CG4443|Ubc7|Ubiquitin	85.714	283	6	0.0719823
1059	13	6326339	6354364	LOC410456	XP_393936.4	FBgn0031745	FBgn0031745|FBtr0342620|CG8965|rau|rau	53.333	258	831	0.071948
1060	4	545324	545983	LOC102656821	XP_006557977.1	FBgn0040212	FBgn0040212|FBtr0330375|CG4625|Gnpat|Glyceronephosphate	39.474	26.9	11	0.0719403
1061	11	12204018	12210058	LOC409396	XP_026299713.1	FBgn0031637	FBgn0031637|FBtr0332479|CG2950|mxt|mextli	33.953	248	18	0.0718694
1062	9	1640328	1642114	LOC551097	XP_623498.2	FBgn0036916	FBgn0036916|FBtr0074918|CG8025|Mtr3|Mtr3	28.936	105	6	0.0718322
1063	5	13261173	13263672	LOC552420	XP_006570237.1					12	0.0717462
1064	1	14359631	14371051	LOC552036	XP_006570666.1	FBgn0041184	FBgn0041184|FBtr0329927|CG15154|Socs36E|Suppressor	77.66	167	166	0.0716493
1065	8	8322666	8324753	LOC102656187						31	0.0716485
1066	1	24087905	24092554	LOC724415	XP_006571675.2	FBgn0033504	FBgn0033504|FBtr0299828|CG18408|CAP|CAP	24.567	84	47	0.0716365
1067	2	11051969	11055846	LOC410871	XP_394347.5	FBgn0039589	FBgn0039589|FBtr0085304|CG9986|CG9986|	42.424	389	69	0.0715861
1068	1	14064075	14065563	LOC409298	XP_392816.2	FBgn0035102	FBgn0035102|FBtr0072537|CG7049|CG7049|	57.394	338	2	0.0715392
1069	11	10578111	10586248	LOC727405	XP_026299471.1	FBgn0002873	FBgn0002873|FBtr0308329|CG12047|mud|mushroom	27.92	106	19	0.0715079
1070	1	24637305	24651751	LOC412288	XP_006571573.2	FBgn0023510	FBgn0023510|FBtr0344155|CG17766|Rbcn-3B|Rabconnectin-3B	60.465	1367	48	0.0714579
1071	1	24184457	24187810	LOC551906	XP_624295.4	FBgn0019637	FBgn0019637|FBtr0078704|CG1433|Atu|Another	67.32	424	21	0.0714443
1072	2	10112336	10114588	LOC100576816	XP_016773535.1	FBgn0037322	FBgn0037322|FBtr0078797|CG10612|Or83a|Odorant	22.901	48.9	43	0.0714356
1073	2	10121395	10123538	Or51	XP_026302143.1	FBgn0030715	FBgn0030715|FBtr0074133|CG12697|Or13a|Odorant	24.49	72.8	67	0.0713982
1074	2	14210837	14223140	LOC102653975						229	0.0713775
1075	1	26193449	26194792	LOC724199	XP_016773440.1	FBgn0023479	FBgn0023479|FBtr0076525|CG4821|teq|Tequila	47.059	50.1	17	0.0713472
1076	13	2541510	2543323	LOC551392	XP_016771176.2	FBgn0036826	FBgn0036826|FBtr0075075|CG3893|arx|asterix	30.769	31.2	31	0.0713186
1077	11	13792112	13795420	LOC113219110						78	0.0712707
1078	11	13309958	13319365	LOC100578317						246	0.0712212
1079	14	9253789	9255482	LOC552815	XP_006565862.1	FBgn0026582	FBgn0026582|FBtr0071573|CG9418|Hmg-2|High	41.284	93.2	10	0.0712171
1080	8	1729566	1731772	LOC552263	XP_624642.1	FBgn0035593	FBgn0035593|FBtr0331804|CG4603|CG4603|	46.939	311	11	0.0711432
1081	2	5983316	6164093	LOC410888	XP_026302255.1	FBgn0259245	FBgn0259245|FBtr0299901|CG42343|DIP-b|Dpr-interacting	61.584	405	450	0.0710207
1082	2	9993982	9995638	LOC102655434	XP_006565943.1	FBgn0026389	FBgn0026389|FBtr0089051|CG1854|Or43a|Odorant	19.409	56.6	19	0.0710039
1083	5	9839996	9843502	LOC411100	XP_394574.3	FBgn0035484	FBgn0035484|FBtr0310046|CG11594|CG11594|	51.838	590	40	0.0709913
1084	10	11283347	11287991	LOC410189	XP_006569245.1	FBgn0033426	FBgn0033426|FBtr0088522|CG1814|CG1814|	66.872	697	113	0.0709789
1085	2	15564881	15566589	LOC725473	XP_006568827.1	FBgn0041249	FBgn0041249|FBtr0077902|CG31932|Gr22f|Gustatory	34.483	29.6	9	0.0708179
1086	5	10038552	10042782	LOC102654740	XP_026296845.1	FBgn0037502	FBgn0037502|FBtr0301649|CG10113|wa-cup|walker	20.903	54.3	131	0.0707772
1087	5	12666466	12683153	LOC409043	XP_026296479.1	FBgn0038641	FBgn0038641|FBtr0083669|CG7708|ChT|Choline	43.328	486	577	0.0707701
1088	1	15726344	15729053	LOC410022	XP_393509.2	FBgn0038271	FBgn0038271|FBtr0083001|CG3731|UQCR-C1|Ubiquinol-cytochrome	70.86	723	21	0.0707321
1089	4	12463021	12466888	LOC113218750						97	0.070675
1090	14	8218547	8219831	LOC412954	XP_026300870.1	FBgn0023521	FBgn0023521|FBtr0070321|CG3587|CG3587|	41.837	242	8	0.0706654
1091	11	8078510	8081300	LOC410118	XP_006563368.1	FBgn0033087	FBgn0033087|FBtr0086145|CG3194|Hsepi|Heparan	52.604	595	8	0.0706015
1092	8	11643315	11647189	LOC725023	XP_003251239.1	FBgn0039923	FBgn0039923|FBtr0089253|CG1793|MED26|Mediator	47.312	89.7	15	0.0705842
1093	11	4260226	4262644	LOC552774	XP_016773031.1	FBgn0035422	FBgn0035422|FBtr0306567|CG12740|RpL28|Ribosomal	70.312	186	6	0.0705821
1094	12	11340007	11374637	LOC726204	XP_016771007.1	FBgn0259938	FBgn0259938|FBtr0082246|CG17100|cwo|clockwork	41.827	143	913	0.0705723
1095	10	7515330	7516716	LOC410223	XP_393706.3	FBgn0036519	FBgn0036519|FBtr0075591|CG7650|CG7650|	48.529	270	2	0.0705195
1096	11	13603923	13604464	LOC102656488						15	0.0704562
1097	14	9272315	9278970	LOC726839	XP_026300910.1	FBgn0034909	FBgn0034909|FBtr0072239|CG4797|CG4797|	30.667	222	191	0.0704481
1098	5	13157134	13160962	LOC100578893	XP_026296531.1	FBgn0033996	FBgn0033996|FBtr0310140|CG11807|CG11807|	31.068	30.8	66	0.070427
1099	8	8389297	8398519	LOC102656294	XP_006564680.2	FBgn0024897	FBgn0024897|FBtr0070272|CG3100|b6|b6	32.186	206	206	0.070356
1100	1	11135470	11143981	LOC552094	XP_006569685.1	FBgn0010762	FBgn0010762|FBtr0076263|CG32067|simj|simjang	65.714	223	49	0.0703291
1101	6	16117835	16140226	LOC551098	XP_623499.1	FBgn0250908	FBgn0250908|FBtr0290328|CG42242|beat-VII|beaten	37.368	133	850	0.0702832
1102	8	2116466	2120739	LOC102654371	XP_006559491.1	FBgn0033869	FBgn0033869|FBtr0087630|CG6305|Cpr50Cb|Cuticular	57.971	88.2	24	0.07022
1103	11	2321827	2325880	Mrjp9	NP_001019868.1	FBgn0041712	FBgn0041712|FBtr0072011|CG9889|yellow-d|yellow-d	33.947	204	176	0.070209
1104	10	363221	367738	LOC551231	XP_026299072.1	FBgn0010350	FBgn0010350|FBtr0346546|CG7962|Cds|CDP-diacylglycerol	71.681	650	7	0.0702089
1105	2	9041792	9043573	LOC100578514	XP_003250511.1	FBgn0032538	FBgn0032538|FBtr0080558|CG16885|Vajk2|	38.389	83.6	26	0.0701783
1106	11	12614268	12649707	LOC552577	XP_006566436.2	FBgn0032129	FBgn0032129|FBtr0479942|CG4405|jp|junctophilin	66.89	598	1103	0.070163
1107	4	802359	1123011	LOC100576498	XP_026295994.1	FBgn0034920	FBgn0034920|FBtr0072131|CG5597|CG5597|	29.94	85.9	4311	0.0701607
1108	15	7781687	7783890	LOC726459	XP_026301348.1	FBgn0030715	FBgn0030715|FBtr0074133|CG12697|Or13a|Odorant	24.454	69.7	25	0.0701542
1109	15	6567710	6567784	Mir6057						2	0.0701468
1110	11	14364762	14365397	LOC107965252						14	0.0701458
1111	8	1668916	1669933	LOC107964901	XP_016769262.1	FBgn0052163	FBgn0052163|FBtr0075310|CG32163|CG32163|	32.759	46.2	2	0.0701062
1112	3	527860	530652	LOC727415	XP_001123124.3	FBgn0027507	FBgn0027507|FBtr0331967|CG1344|CG1344|	35.925	365	7	0.0700881
1113	1	24655861	24667870	LOC726178	XP_016773275.1	FBgn0004227	FBgn0004227|FBtr0340313|CG4211|nonA|no	61.765	443	55	0.0700697
1114	11	15308432	15315419	LOC100576519	XP_016770402.1	FBgn0031904	FBgn0031904|FBtr0079469|CG5149|CG5149|	36.161	301	121	0.070042
1115	4	12091054	12097757	LOC107964343	XP_026295870.1	FBgn0085470	FBgn0085470|FBtr0336886|CG34441|lmgB|lemming	61.972	65.5	119	0.0699595
1116	11	14871558	14874111	LOC552744	XP_006566708.1	FBgn0023536	FBgn0023536|FBtr0070079|CG3156|CG3156|	51.107	591	1	0.0699142
1117	16	1182982	1185296	LOC413532	XP_026301650.1	FBgn0030884	FBgn0030884|FBtr0344233|CG6847|CG6847|	34.932	167	40	0.069862
1118	11	15244173	15245244	LOC552835	XP_006566795.1	FBgn0030584	FBgn0030584|FBtr0073989|CG14407|CG14407|	70.27	178	14	0.0697603
1119	13	3688441	3693350	LOC102653890	XP_026300488.1	FBgn0260658	FBgn0260658|FBtr0301100|CG42541|CG42541|	34.545	30.8	63	0.0697207
1120	13	9998933	10006824	LOC113219211	XP_026300583.1	FBgn0004892	FBgn0004892|FBtr0077558|CG3242|sob|sister	97.183	313	41	0.0697092
1121	6	15440915	15461549	LOC725593	XP_026297253.1	FBgn0013810	FBgn0013810|FBtr0304742|CG5526|Dhc36C|Dynein	55.578	4460	560	0.0696714
1122	10	271724	343393	LOC410060	XP_026299302.1	FBgn0262593	FBgn0262593|FBtr0305205|CG43128|Shab|Shaker	84.944	963	201	0.0696287
1123	5	13102731	13105474	LOC102654542	XP_026296671.1	FBgn0051679	FBgn0051679|FBtr0077809|CG31679|Tengl3|Testis	25	32.3	101	0.0696204
1124	8	2141593	2147453	CTL5	NP_001229926.1	FBgn0031918	FBgn0031918|FBtr0330720|CG6055|CG6055|	87.736	395	26	0.0695114
1125	1	6580173	6582200	LOC552052	XP_624434.2	FBgn0026400	FBgn0026400|FBtr0085320|CG10009|Noa36|Noa36	80.579	417	3	0.0694922
1126	2	12792816	12796699	LOC102656010						56	0.0694208
1127	4	12397548	12399076	Melt	NP_001011607.1	FBgn0261793	FBgn0261793|FBtr0112927|CG18009|Trf2|TATA	50	28.1	15	0.0692985
1128	8	3782167	3784644	LOC727480	XP_006559709.1	FBgn0050291	FBgn0050291|FBtr0071549|CG30291|CG30291|	39.698	375	18	0.0692657
1129	4	12441065	12498155	LOC412897	XP_026296222.1	FBgn0260866	FBgn0260866|FBtr0071837|CG12489|dnr1|defense	39.818	216	1326	0.0691985
1130	10	5977807	5979465	LOC551589	XP_026298908.1	FBgn0000221	FBgn0000221|FBtr0070638|CG4934|brn|brainiac	52.066	134	2	0.0691375
1131	7	13735024	13737518	LOC408904	XP_006569483.1	FBgn0015808	FBgn0015808|FBtr0081109|CG17320|ScpX|Sterol	66.974	766	17	0.0691188
1132	8	11775507	11778847	LOC102656541	XP_016769009.2	FBgn0032079	FBgn0032079|FBtr0079787|CG31886|CG31886|	39.106	385	10	0.0690988
1133	14	8977982	8982942	LOC726276	XP_001122027.2	FBgn0032839	FBgn0032839|FBtr0081350|CG10659|AANATL3|Arylalkylamine	25.974	29.6	124	0.068992
1134	1	15101259	15102679	LOC551978	XP_624364.1	FBgn0036819	FBgn0036819|FBtr0333708|CG6856|Dysb|Dysbindin	31.707	115	2	0.0688674
1135	11	6162599	6164399	LOC550987	XP_006562100.1	FBgn0037900	FBgn0037900|FBtr0339375|CG5276|CG5276|	50.495	402	3	0.068858
1136	16	512593	595938	LOC113219293						2181	0.0688571
1137	7	10617289	10618450	LOC551778	XP_624166.2	FBgn0036259	FBgn0036259|FBtr0273438|CG9760|CG9760|	55.118	276	3	0.0688453
1138	2	15444872	15446993	LOC410812	XP_006568839.1	FBgn0003205	FBgn0003205|FBtr0082122|CG9375|Ras85D|Ras	85.052	315	15	0.0688328
1139	5	348412	350303	LOC113218560	XP_026296510.1	FBgn0261394	FBgn0261394|FBtr0071522|CG9327|Prosa3|Proteasome	72.764	366	13	0.0687961
1140	11	14951260	14953755	LOC409329	XP_392845.4	FBgn0037279	FBgn0037279|FBtr0345175|CG1129|CG1129|	77.095	588	7	0.0687875
1141	6	7085861	7087917	LOC100576151	XP_003250418.1	FBgn0030874	FBgn0030874|FBtr0074465|CG6506|Spt7|Spt7	21.127	30	5	0.0687742
1142	11	13836175	13838531	LOC102654363						103	0.0686951
1143	11	15348407	15352026	LOC411998	XP_395464.3	FBgn0029878	FBgn0029878|FBtr0331600|CG10695|Pat1|Protein	50.641	454	13	0.0686852
1144	16	4902788	4908191	LOC412529	XP_006561429.1	FBgn0000382	FBgn0000382|FBtr0070378|CG3954|csw|corkscrew	69.463	418	12	0.0686534
1145	4	9055771	9057249	LOC551126	XP_006565202.1	FBgn0036887	FBgn0036887|FBtr0344994|CG9231|CG9231|	24.194	51.6	15	0.0686301
1146	5	5900101	5905528	LOC412382	XP_395840.2	FBgn0026439	FBgn0026439|FBtr0303876|CG3747|Eaat1|Excitatory	58.12	552	27	0.0686261
1147	3	450900	454743	LOC412506	XP_395962.2	FBgn0040087	FBgn0040087|FBtr0340162|CG1422|p115|p115	52.619	780	5	0.0684749
1148	11	14271480	14277309	LOC100577914						78	0.0684485
1149	2	15526866	15531555	LOC551563	XP_623958.2	FBgn0039632	FBgn0039632|FBtr0085417|CG1401|Cul5|Cullin	70.871	956	19	0.0682546
1150	11	14210802	14212816	LOC107965290						66	0.0682415
1151	6	1837559	1838723	LOC552306	XP_624684.1	FBgn0031315	FBgn0031315|FBtr0077964|CG14341|CG14341|	33.871	52.4	29	0.0682346
1152	6	7095587	7103080	LOC725524	XP_026297297.1	FBgn0027567	FBgn0027567|FBtr0076339|CG8108|Ciz1|Ciz1	53.571	37	7	0.0682295
1153	7	10937513	10940303	Ant	NP_001010975.1	FBgn0003360	FBgn0003360|FBtr0073424|CG16944|sesB|stress-sensitive	86.441	531	18	0.068172
1154	6	4310002	4310993	LOC102656855						30	0.0681659
1155	9	11338346	11340450	LOC100576167	XP_016769530.1	FBgn0041246	FBgn0041246|FBtr0080198|CG14916|Gr32a|Gustatory	31.746	63.9	72	0.0681569
1156	12	8663462	8664649	LOC551625	XP_624019.1	FBgn0031977	FBgn0031977|FBtr0333095|CG7380|baf|barrier	73.333	148	2	0.0681523
1157	5	381411	382083	LOC725267	XP_026296876.1	FBgn0039065	FBgn0039065|FBtr0334501|CG4449|Rad60|Rad60	36.986	54.3	9	0.0680808
1158	6	15385274	15395615	LOC100577168	XP_006570741.1	FBgn0261799	FBgn0261799|FBtr0075409|CG32159|dsx-c73A|doublesex	73.295	290	202	0.0680329
1159	7	12108820	12110712	LOC410162	XP_623341.1	FBgn0029853	FBgn0029853|FBtr0070895|CG3781|CG3781|	24.457	43.9	3	0.0679761
1160	12	9266502	9270256	LOC100576774	XP_016770873.1	FBgn0000542	FBgn0000542|FBtr0112801|CG2904|ec|echinus	25.773	36.6	25	0.0679564
1161	1	24287744	24291218	LOC107965381						40	0.0679463
1162	11	13686610	13708311	LOC410253	XP_003250862.1	FBgn0016076	FBgn0016076|FBtr0342936|CG14029|vri|vrille	74.747	162	312	0.0679437
1163	11	15411271	15419974	LOC551528	XP_016770365.1	FBgn0026084	FBgn0026084|FBtr0343425|CG4944|cib|ciboulot	52.761	149	120	0.06793
1164	9	10090060	10093987	LOC100576192	XP_003249953.1	FBgn0045443	FBgn0045443|FBtr0332552|CG31147|mthl11|methuselah-like	33.871	32.7	129	0.0679142
1165	5	508241	512059	LOC552572	XP_026296372.1	FBgn0285952	FBgn0285952|FBtr0072173|CG3186|eEF5|eukaryotic	80.625	270	22	0.0678614
1166	6	15363850	15373384	LOC725130	XP_001121014.2	FBgn0259823	FBgn0259823|FBtr0305614|CG42404|CG42404|	47.573	151	76	0.0678207
1167	15	9265803	9269594	LOC102654248						92	0.0678198
1168	8	3788264	3790429	LOC102655682						37	0.0677555
1169	1	6307742	6317283	LOC100579059						258	0.0677509
1170	4	12619857	12621434	LOC113218727						19	0.0677337
1171	11	14283797	14289254	LOC410263	XP_016770706.1	FBgn0029870	FBgn0029870|FBtr0343373|CG3869|Marf|Mitochondrial	58.537	959	34	0.0677326
1172	11	14214820	14215922	LOC102656707						23	0.0677057
1173	11	16073357	16074833	LOC724155	XP_003251540.1	FBgn0050100	FBgn0050100|FBtr0340022|CG30100|CG30100|	46.903	113	9	0.0676743
1174	9	11346121	11352258	LOC552561	XP_624940.3	FBgn0036143	FBgn0036143|FBtr0300347|CG14142|CG14142|	43.266	288	162	0.0676662
1175	2	2846214	2862913	LOC726735	XP_026302241.1	FBgn0035713	FBgn0035713|FBtr0076952|CG10107|velo|veloren	33.405	440	73	0.0676129
1176	15	7189452	7193590	LOC408520	XP_392065.2	FBgn0035370	FBgn0035370|FBtr0072969|CG1240|Non2|Novel	58.036	139	31	0.0675927
1177	11	8129545	8173848	LOC412215	XP_016770738.1	FBgn0001311	FBgn0001311|FBtr0301398|CG2666|kkv|krotzkopf	66.667	2174	703	0.0675153
1178	1	21734568	21737283	LOC100576258	XP_003251741.1	FBgn0262624	FBgn0262624|FBtr0072837|CG12026|Tmhs|Tetraspan	44.118	28.1	17	0.0674933
1179	1	16083669	16169039	LOC550899	XP_016766966.1	FBgn0040696	FBgn0040696|FBtr0073218|CG18675|CG18675|	55.903	347	2738	0.0674624
1180	15	7884880	7888903	LOC412789	XP_016772225.1	FBgn0250830	FBgn0250830|FBtr0329829|CG12547|CG12547|	49.027	499	34	0.0674613
1181	5	161623	165164	LOC552182	XP_006571956.1	FBgn0030514	FBgn0030514|FBtr0073843|CG9941|CG9941|	49.389	506	18	0.0674425
1182	9	11712966	11728146	LOC113218997						305	0.0674329
1183	7	4954179	4973257	LOC107964702	XP_026297482.1	FBgn0033636	FBgn0033636|FBtr0113066|CG10897|tou|toutatis	25.253	35.4	149	0.0673963
1184	1	12310493	12310743	LOC113219319	XP_026301653.1	FBgn0264303	FBgn0264303|FBtr0331510|CG43781|wrm2|wurmchen	36.842	58.2	5	0.0673756
1185	2	7365547	7374445	LOC102654210						283	0.067363
1186	5	12713415	12725670	LOC552684	XP_026296792.1	FBgn0030541	FBgn0030541|FBtr0073893|CG11584|CG11584|	27.206	37.4	64	0.0673504
1187	1	11382477	11383210	LOC102653612						17	0.0672864
1188	16	4890774	4892064	LOC102654610	XP_026301507.1	FBgn0011770	FBgn0011770|FBtr0071472|CG2227|Gip|GIP-like	40.377	217	2	0.067271
1189	1	20557512	20557614	Mir281						1	0.0672282
1190	2	1610916	1611044	Mir3757						1	0.0672282
1191	5	10858799	10859253	LOC107964512						1	0.0672282
1192	8	1974514	1975237	LOC725633	XP_001121462.1	FBgn0086447	FBgn0086447|FBtr0081161|CG10685|Polr1D|RNA	48.039	108	1	0.0672282
1193	15	3790265	3793768	LOC102653965	XP_006560751.3	FBgn0026056	FBgn0026056|FBtr0336772|CG11622|Rlip|Ral	41.056	425	3	0.0672282
1194	1	5713486	5721439	LOC100576126	XP_026297916.1	FBgn0032464	FBgn0032464|FBtr0080421|CG5075|Vha68-3|Vacuolar	29.333	32.3	238	0.0672195
1195	1	6571641	6572750	LOC551974	XP_006563277.1	FBgn0031601	FBgn0031601|FBtr0077435|CG3058|Dim1|Dim1	95.07	287	3	0.0671706
1196	16	979697	996193	LOC726251	XP_026301708.1	FBgn0032682	FBgn0032682|FBtr0332321|CG10176|grnd|grindelwald	23.881	41.6	560	0.0671705
1197	1	5625007	5626665	LOC551556	XP_026300808.1	FBgn0029939	FBgn0029939|FBtr0309030|CG9650|CG9650|	27.273	31.2	23	0.0670827
1198	11	15399554	15406012	NFRKB	XP_026299349.1	FBgn0027503	FBgn0027503|FBtr0346139|CG11970|CG11970|	40.11	265	71	0.0670792
1199	14	4915741	4937551	Stg-1	XP_006560237.1	FBgn0064123	FBgn0064123|FBtr0091649|CG33670|stg1|stargazin-like	43.182	178	603	0.0670365
1200	4	11819133	11820284	LOC725102	XP_001120012.2	FBgn0035491	FBgn0035491|FBtr0332981|CG11591|Dpy-30L2|Dpy-30-like	61.818	76.3	15	0.0670149
1201	15	7881475	7883747	LOC409610	XP_393113.3	FBgn0261385	FBgn0261385|FBtr0088912|CG2092|scra|scraps	27.941	48.1	15	0.0670112
1202	11	14303381	14309559	TpnCI	XP_006566313.1	FBgn0010424	FBgn0010424|FBtr0345120|CG7930|TpnC73F|Troponin	85.333	260	122	0.0669477
1203	2	9048785	9050117	LOC725089	NP_001167613.1	FBgn0032538	FBgn0032538|FBtr0080558|CG16885|Vajk2|	37.692	81.6	24	0.0669394
1204	2	4820592	4826090	LOC410087	XP_026294937.1	FBgn0011296	FBgn0011296|FBtr0336685|CG4533|l(2)efl|lethal	43.316	156	110	0.0669346
1205	16	6388720	6391396	LOC102653588	XP_006563220.1	FBgn0261065	FBgn0261065|FBtr0083690|CG7698|Cpsf73|Cleavage	76.113	1073	4	0.0669043
1206	4	10145942	10153761	LOC724781	XP_006567363.2	FBgn0039311	FBgn0039311|FBtr0114505|CG10513|CG10513|	27.419	155	164	0.0668832
1207	16	898761	901048	LOC107965801	XP_016772907.1	FBgn0026064	FBgn0026064|FBtr0301426|CG6715|KP78a|KP78a	27.273	28.1	107	0.0668619
1208	1	5568128	5568931	LOC107964624						21	0.0668432
1209	4	2836827	2839141	LOC551511	XP_623908.1	FBgn0023212	FBgn0023212|FBtr0083947|CG4204|EloB|Elongin	64.655	157	14	0.0667567
1210	11	13462749	13464769	LOC724791	XP_001120000.1	FBgn0053544	FBgn0053544|FBtr0091510|CG33544|Vkor|Vitamin-K	32.143	72.8	28	0.0666444
1211	7	1411374	1412661	Eif3h	NP_001229449.1	FBgn0022023	FBgn0022023|FBtr0079031|CG9124|eIF3h|eukaryotic	70.122	488	3	0.06664
1212	1	16169657	16481790	LOC410706	XP_006570923.2	FBgn0285955	FBgn0285955|FBtr0112632|CG34389|cv-c|crossveinless	57.581	684	8475	0.0666216
1213	11	8315369	8322743	LOC411483	XP_003250392.2	FBgn0037467	FBgn0037467|FBtr0305316|CG1104|Ufl1|UFM1	42.513	540	104	0.0665822
1214	12	7696558	7699247	LOC552347	XP_026299935.1	FBgn0032812	FBgn0032812|FBtr0081264|CG10263|Hakai|Hakai	78.873	258	17	0.0665584
1215	4	2804352	2811550	LOC726080	XP_016767445.2	FBgn0260965	FBgn0260965|FBtr0304053|CG42588|CG42588|	30.128	102	32	0.0665577
1216	5	12577372	12611888	LOC411124	XP_016767789.2	FBgn0020299	FBgn0020299|FBtr0112893|CG31317|stumps|stumps	38.058	358	910	0.066502
1217	11	12419558	12424811	LOC100577845	XP_006566418.1	FBgn0031081	FBgn0031081|FBtr0307555|CG9565|Nep3|Neprilysin	21.925	94.4	121	0.066453
1218	11	12918286	12922857	LOC552447	XP_624823.1	FBgn0031913	FBgn0031913|FBtr0079466|CG5958|CG5958|	45.552	283	99	0.0664352
1219	10	11442273	11444921	LOC102656404						117	0.0663849
1220	11	13628269	13628864	LOC102656725	XP_006566537.1	FBgn0265356	FBgn0265356|FBtr0340447|CG15105|tn|thin	24.638	29.3	10	0.0663537
1221	5	10017629	10019927	LOC113218559	XP_026296477.1	FBgn0039882	FBgn0039882|FBtr0085852|CG11576|Rift|Riboflavin	38.695	297	33	0.0663412
1222	2	10086850	10089330	LOC100577068	XP_016773539.1	FBgn0037322	FBgn0037322|FBtr0078797|CG10612|Or83a|Odorant	21.918	60.5	68	0.0663394
1223	11	4479246	4638456	LOC726993	XP_026299496.1	FBgn0086779	FBgn0086779|FBtr0085910|CG11628|step|steppke	78.832	670	1244	0.0663056
1224	2	1816883	1846850	LOC113218599	XP_026294888.1	FBgn0052036	FBgn0052036|FBtr0114525|CG32036|CG32036|	72.917	164	133	0.0662692
1225	15	9296545	9299331	LOC409550	XP_006563758.1	FBgn0040227	FBgn0040227|FBtr0089622|CG10161|eIF3d1|eukaryotic	71.985	810	5	0.066258
1226	5	2308653	2308760	LOC113218817						1	0.0662217
1227	16	1239372	1248613	LOC409953	XP_006557777.1	FBgn0030243	FBgn0030243|FBtr0479742|CG2186|CG2186|	38.158	48.9	32	0.0661777
1228	1	45528	79393	LOC107964061	XP_016766340.1					427	0.066148
1229	10	392556	396136	LOC551953	XP_624338.2	FBgn0261836	FBgn0261836|FBtr0303386|CG42768|Msp300|Muscle-specific	40	29.6	6	0.0661194
1230	9	10084283	10086535	LOC102653835	XP_006561938.1	FBgn0036684	FBgn0036684|FBtr0321285|CG3764|CG3764|	26.852	32.3	73	0.0660926
1231	1	23256777	23259395	LOC550901	XP_623299.3	FBgn0035951	FBgn0035951|FBtr0333907|CG5068|CG5068|	50.957	396	14	0.0660625
1232	8	9344117	9351118	LOC411459	XP_006568073.1	FBgn0033052	FBgn0033052|FBtr0086027|CG33131|SCAP|SREBP	44.242	726	43	0.0660541
1233	6	11859277	11862923	LOC550968	XP_623366.2	FBgn0026761	FBgn0026761|FBtr0336666|CG3152|Trap1|Trap1	55.981	723	39	0.0660235
1234	4	8019485	8041628	LOC551012	XP_006562729.1	FBgn0051072	FBgn0051072|FBtr0085097|CG31072|Lerp|lysosomal	26.534	196	476	0.0660142
1235	9	11366845	11368927	LOC726639	XP_006567480.1	FBgn0038315	FBgn0038315|FBtr0083081|CG14866|CG14866|	39.316	179	52	0.0660071
1236	1	1447936	1455116	LOC100576537						162	0.0659929
1237	8	1742269	1743367	LOC102653930	XP_006558963.1	FBgn0061362	FBgn0061362|FBtr0091786|CG33785|Polr3K|RNA	67.593	167	12	0.0659297
1238	11	10618378	10625173	LOC102655407	XP_026299464.1	FBgn0035720	FBgn0035720|FBtr0333083|CG10077|CG10077|	67.896	637	29	0.0659294
1239	1	25044959	25047757	LOC100576990	XP_026295303.1	FBgn0014127	FBgn0014127|FBtr0343850|CG10726|barr|barren	24.932	71.6	5	0.0659115
1240	4	2813116	2818103	LOC412662	XP_396117.2	FBgn0086346	FBgn0086346|FBtr0085241|CG12876|ALiX|ALG-2	57.399	956	12	0.0657987
1241	5	8270504	8274466	LOC413542	XP_006564809.1	FBgn0039846	FBgn0039846|FBtr0334553|CG11337|PNPase|Polynucleotide	53.92	808	12	0.0657961
1242	1	918897	919031	Mir3766						15	0.065787
1243	2	15497768	15502009	CSP2	NP_001071278.1	FBgn0050172	FBgn0050172|FBtr0345934|CG30172|CG30172|	28.283	63.5	103	0.0657738
1244	15	5871052	5874802	LOC725890	XP_026301365.1	FBgn0038798	FBgn0038798|FBtr0083887|CG17916|Or92a|Odorant	38.462	29.3	49	0.0657606
1245	2	9115461	9355619	LOC100578611	XP_026295085.1	FBgn0085399	FBgn0085399|FBtr0332252|CG34370|CG34370|	26.644	75.9	7547	0.0657248
1246	8	11784147	11792309	LOC100578450	XP_026298313.1	FBgn0030486	FBgn0030486|FBtr0301559|CG1716|Set2|SET	62.332	325	19	0.0657122
1247	11	10450824	10456693	LOC100577014	XP_026299634.1	FBgn0037836	FBgn0037836|FBtr0347183|CG14692|CG14692|	32.692	31.6	112	0.065705
1248	12	7845615	7849107	LOC411699	XP_006565236.1	FBgn0034646	FBgn0034646|FBtr0071683|CG9862|Rae1|Rae1	32.308	32	16	0.0656381
1249	2	15221872	15225609	LOC550895	XP_623390.4	FBgn0033929	FBgn0033929|FBtr0305616|CG8151|Tfb1|Transcription	57.216	666	9	0.0655919
1250	4	2866048	2876397	LOC102654965	XP_016767258.1	FBgn0036895	FBgn0036895|FBtr0074948|CG9392|ms(3)76Cc|male	22.259	59.3	212	0.0655735
1251	6	5167882	5171277	LOC412932	XP_006561340.1	FBgn0037980	FBgn0037980|FBtr0335433|CG3313|DCAF12|DDB1	59.442	595	7	0.0654593
1252	1	6574692	6576347	LOC102656856						5	0.0653883
1253	1	6545103	6549381	LOC412546	XP_026302051.1	FBgn0029798	FBgn0029798|FBtr0332398|CG4078|CG4078|	43.304	794	6	0.0653872
1254	4	3321292	3324837	LOC107964264						68	0.0653646
1255	11	2291758	2298839	Mrjp5	XP_026299316.1	FBgn0041712	FBgn0041712|FBtr0072011|CG9889|yellow-d|yellow-d	30.423	150	276	0.0653285
1256	11	2067393	2068661	LOC102653698						37	0.065327
1257	2	9460411	9462375	LOC102655463	XP_006564790.2	FBgn0260934	FBgn0260934|FBtr0301503|CG8201|par-1|par-1	40.625	30	5	0.065322
1258	1	5774336	5776273	Rnft2	NP_001128414.1	FBgn0039150	FBgn0039150|FBtr0300705|CG13605|CG13605|	29.154	186	15	0.0653013
1259	1	15635719	15642920	LOC413670	XP_006570882.1	FBgn0039667	FBgn0039667|FBtr0333187|CG2010|FipoQ|F-box	79.612	847	196	0.0652845
1260	13	3251964	3255189	TpnCIIb	NP_001011654.1	FBgn0031692	FBgn0031692|FBtr0346458|CG6514|TpnC25D|Troponin	62.838	193	90	0.0652417
1261	6	15380573	15407415	LOC409305	XP_392823.3	FBgn0053158	FBgn0053158|FBtr0075390|CG33158|CG33158|	48.989	1025	579	0.0652227
1262	2	1788544	1812569	LOC100578586	XP_003251839.1	FBgn0019960	FBgn0019960|FBtr0335199|CG6455|Mitofilin|Mitofilin	26.016	30.8	69	0.0652211
1263	2	14202540	14210670	LOC102653940	XP_006568962.1	FBgn0010316	FBgn0010316|FBtr0088469|CG1772|dap|dacapo	31.193	66.6	86	0.0651862
1264	4	4801748	4804718	LOC102656142	XP_006560615.1	FBgn0061476	FBgn0061476|FBtr0085777|CG18729|Zwilch|Zwilch	23.494	39.3	17	0.0651319
1265	10	3229706	3234000	LOC100576781	XP_016769890.1	FBgn0011693	FBgn0011693|FBtr0114537|CG4899|Pdh|Photoreceptor	27.922	53.9	153	0.0651261
1266	12	5230693	5234800	LOC413660	XP_397101.4	FBgn0052344	FBgn0052344|FBtr0072576|CG32344|CG32344|	51.018	759	19	0.0651116
1267	2	15848235	15850597	LOC102655645						45	0.0651073
1268	8	2260656	2275539	LOC727647	XP_016768842.1	FBgn0034570	FBgn0034570|FBtr0332593|CG10543|CG10543|	25.882	33.5	96	0.0650708
1269	1	6125693	6132159	LOC100577585	XP_003250233.1	FBgn0051776	FBgn0051776|FBtr0077522|CG31776|CG31776|	42.857	30.4	246	0.0650553
1270	1	23243910	23246167	LOC100576662	XP_003251744.2	FBgn0053196	FBgn0053196|FBtr0332353|CG33196|dpy|dumpy	34.694	30.8	54	0.0650113
1271	5	12759076	12760360	LOC724654	XP_006569990.1	FBgn0036575	FBgn0036575|FBtr0075490|CG5157|CG5157|	43.617	88.6	30	0.0649781
1272	6	9056294	9058172	LOC551856	XP_624244.1	FBgn0026602	FBgn0026602|FBtr0089050|CG1851|Adk3|Adenosine	29.775	146	5	0.0649476
1273	5	515408	518937	LOC409581	XP_393085.2	FBgn0011570	FBgn0011570|FBtr0331630|CG17158|cpb|capping	88.561	510	28	0.0648845
1274	10	10122780	10127456	LOC408285	XP_006566169.1	FBgn0039994	FBgn0039994|FBtr0345008|CG17082|conu|conundrum	37.599	365	112	0.0648779
1275	1	24258235	24266584	LOC100578953	XP_026297548.1	FBgn0036369	FBgn0036369|FBtr0345364|CG10089|CG10089|	68.056	298	99	0.0648581
1276	10	944724	946935	LOC410244	XP_393726.2	FBgn0032421	FBgn0032421|FBtr0080342|CG17218|crok|crooked	67.133	205	39	0.06484
1277	13	9495119	9506882	LOC724505	XP_001120377.2	FBgn0033352	FBgn0033352|FBtr0088654|CG8232|PAN2|Poly(A)-binding	46.647	1183	75	0.0648215
1278	5	12769087	12769978	LOC724744	XP_001120636.1	FBgn0044030	FBgn0044030|FBtr0346015|CG32531|mRpS14|mitochondrial	48.438	120	8	0.0648183
1279	7	228383	289772	LOC413698	XP_397139.3	FBgn0038980	FBgn0038980|FBtr0301484|CG6919|Octb1R|Octopamine	65.103	477	1606	0.0648131
1280	4	10161557	10168074	LOC411589	XP_016767463.1	FBgn0040283	FBgn0040283|FBtr0084541|CG6057|SMC1|Structural	61.057	1483	42	0.0647816
1281	16	1955573	1959670	LOC107965678						96	0.0647071
1282	13	4333582	4335732	LOC413491	XP_006559386.1	FBgn0032790	FBgn0032790|FBtr0081285|CG10194|CG10194|	36.127	219	7	0.0646857
1283	10	7724542	7735058	LOC409390	XP_006564534.1	FBgn0022382	FBgn0022382|FBtr0088438|CG15862|Pka-R2|Protein	65.605	423	197	0.0646852
1284	5	577076	598017	LOC727639	XP_026296526.1	FBgn0033368	FBgn0033368|FBtr0088662|CG13743|CG13743|	54.167	442	135	0.0646681
1285	9	1912329	1916180	LOC413692	XP_026298620.1	FBgn0034542	FBgn0034542|FBtr0086245|CG9025|Fem-1|Fem-1	43.932	517	13	0.064639
1286	8	8599103	8608421	LOC726381	XP_026298305.1	FBgn0283503	FBgn0283503|FBtr0445388|CG46284|Neurl4|Neuralized	40.409	1167	59	0.0646018
1287	2	10934176	11047744	LOC100577255	XP_026294826.1	FBgn0039856	FBgn0039856|FBtr0344003|CG1774|CG1774|	34.694	31.2	2134	0.0645894
1288	10	10889541	10896973	LOC409650	XP_016770061.1	FBgn0034716	FBgn0034716|FBtr0301476|CG3380|Oatp58Dc|Organic	55.887	820	122	0.0645062
1289	11	13600224	13603805	LOC107965262						98	0.0644876
1290	8	2400990	2404127	LOC107963998						26	0.0643698
1291	7	12299075	12307391	LOC552026	XP_006568384.2	FBgn0033212	FBgn0033212|FBtr0300779|CG1399|LRR|Leucine-rich	52.966	1177	26	0.0643669
1292	10	11401346	11405576	LOC100576423						76	0.0643324
1293	4	172503	174034	LOC409324	XP_006557395.1	FBgn0038049	FBgn0038049|FBtr0082591|CG5844|Srlp|Spliceosome-ribosome	45.6	231	9	0.0643159
1294	14	9121701	9190153	LOC100578515	XP_026300860.1	FBgn0020521	FBgn0020521|FBtr0343486|CG3541|pio|piopio	47.257	389	1656	0.0643077
1295	11	2738485	2739996	LOC100578101						18	0.0642439
1296	13	9893187	9894427	LOC100578853	XP_006565109.1	FBgn0032205	FBgn0032205|FBtr0079985|CG4957|CG4957|	30.645	96.7	18	0.0642282
1297	3	655918	657361	LOC102654682	XP_026295501.1	FBgn0038805	FBgn0038805|FBtr0083948|CG4217|TFAM|mitochondrial	26.667	104	4	0.0642044
1298	9	11389966	11393140	LOC410012	XP_393499.2	FBgn0036318	FBgn0036318|FBtr0332047|CG11009|Wbp2|WW	64.677	246	21	0.064204
1299	11	1256026	1256657	LOC102655038						41	0.0641705
1300	10	9169240	9237044	LOC410211	XP_026299164.1	FBgn0261565	FBgn0261565|FBtr0479915|CG42679|Lmpt|Limpet	74.945	735	1397	0.0641532
1301	5	13167458	13179926	sGCbeta-3	XP_026296321.1	FBgn0038295	FBgn0038295|FBtr0334926|CG4154|Gyc88E|Guanylyl	83.527	1066	296	0.0641407
1302	14	8988151	9008875	LOC408473	XP_397501.4	FBgn0027788	FBgn0027788|FBtr0088869|CG11194|Hey|Hairy/E(spl)-related	41.463	28.5	352	0.0640817
1303	11	8072259	8073934	LOC724953	XP_016770814.1	FBgn0037713	FBgn0037713|FBtr0082112|CG16790|CG16790|	30.476	112	7	0.0640551
1304	11	13692411	13806653	LOC107965194						2065	0.064033
1305	9	11735560	11737443	LOC411296	XP_394770.5	FBgn0000659	FBgn0000659|FBtr0345227|CG10002|fkh|fork	48.177	285	11	0.0639555
1306	1	25157008	25164049	LOC552435	XP_026302101.1	FBgn0032480	FBgn0032480|FBtr0080438|CG5682|Edem2|ER	63.859	997	22	0.0639288
1307	2	6630834	6637947	LOC113218596						210	0.0636484
1308	13	6419461	6420608	LOC100578023	XP_006560385.1	FBgn0053527	FBgn0053527|FBtr0305055|CG33527|SIFa|SIFamide	55.172	63.5	31	0.063628
1309	11	15523188	15529272	LOC552799	XP_006570365.1	FBgn0037992	FBgn0037992|FBtr0308294|CG4702|CG4702|	55.046	320	133	0.0636237
1310	2	2498281	2505531	LOC100579011	XP_026294951.1	FBgn0026396	FBgn0026396|FBtr0077826|CG15377|Or22c|Odorant	31.746	37.4	34	0.0636058
1311	11	13579704	13582221	LOC100576176	XP_016770410.1	FBgn0010417	FBgn0010417|FBtr0333272|CG32211|Taf6|TBP-associated	28.889	44.7	12	0.0634968
1312	10	10236784	10239980	LOC551372	XP_623770.2	FBgn0035941	FBgn0035941|FBtr0076512|CG13313|CG13313|	44.077	318	15	0.0634834
1313	5	523282	526328	LOC552566	XP_026296373.1	FBgn0036623	FBgn0036623|FBtr0308819|CG4729|Agpat3|1-Acylglycerol-3-phosphate	46.475	393	11	0.0634815
1314	4	8489909	8492934	LOC411026	XP_394499.4	FBgn0038146	FBgn0038146|FBtr0082763|CG9799|CG9799|	47.059	868	28	0.0634726
1315	16	74742	332406	LOC107965756	XP_026301528.1					5731	0.0634563
1316	14	1445838	1448832	LOC413688	XP_397129.4	FBgn0028402	FBgn0028402|FBtr0078288|CG10582|Polr3E|RNA	35.021	289	14	0.063416
1317	4	12368537	12371265	LOC100578482	XP_026295678.1	FBgn0038047	FBgn0038047|FBtr0082589|CG5245|CG5245|	27.016	152	20	0.0633519
1318	3	226490	227438	LOC102656479	XP_006571878.1	FBgn0038853	FBgn0038853|FBtr0084036|CG3421|RhoGAP93B|Rho	40	29.3	2	0.0633455
1319	5	9844435	9846560	LOC100577941	XP_006567881.1	FBgn0033998	FBgn0033998|FBtr0087403|CG8092|row|relative	36.957	30.8	24	0.0633223
1320	11	2802833	2803838	LOC725641	XP_001120607.1	FBgn0035675	FBgn0035675|FBtr0332060|CG6610|CG6610|	84.524	147	14	0.0633202
1321	12	9241696	9266606	LOC410019	XP_016770870.2	FBgn0261671	FBgn0261671|FBtr0340172|CG42555|tweek|tweek	48.75	2601	146	0.0633112
1322	7	2226934	2240600	LOC413384	XP_006559864.1	FBgn0039862	FBgn0039862|FBtr0330107|CG1804|kek6|kekkon	37.834	338	306	0.0633064
1323	10	10983809	10985302	LOC102655526						94	0.0632988
1324	10	7866641	7898007	LOC100578824	XP_003250475.1	FBgn0003002	FBgn0003002|FBtr0078836|CG1133|opa|odd	73.023	322	659	0.0632684
1325	1	1794215	1801257	LOC724537	XP_001120426.2	FBgn0260936	FBgn0260936|FBtr0307976|CG5505|scny|scrawny	41.528	446	27	0.0632277
1326	10	9511129	9512776	LOC551588	XP_623983.3	FBgn0030671	FBgn0030671|FBtr0344214|CG8134|CG8134|	24.51	49.3	5	0.0632256
1327	14	9073614	9078475	LOC726527	XP_001122256.1	FBgn0034362	FBgn0034362|FBtr0086706|CG5323|CG5323|	37.681	122	26	0.0632101
1328	12	8084898	8093728	LOC552718	XP_026300169.1	FBgn0001965	FBgn0001965|FBtr0080541|CG7793|Sos|Son	61.429	1284	78	0.0631761
1329	7	10604116	10607194	LOC411712	XP_016768607.2	FBgn0260632	FBgn0260632|FBtr0081006|CG6667|dl|dorsal	63.423	405	30	0.0631653
1330	14	6881796	6883410	LOC409984	XP_393473.1	FBgn0051855	FBgn0051855|FBtr0290000|CG31855|CG31855|	45.946	88.6	8	0.063153
1331	16	4868830	4876124	LOC551374	XP_026301695.1	FBgn0031091	FBgn0031091|FBtr0333547|CG9576|Phf7|PHD	35.604	191	16	0.0631525
1332	11	2771631	2775614	LOC113219137	XP_026299843.1	FBgn0045495	FBgn0045495|FBtr0079461|CG13788|Gr28b|Gustatory	24.138	30.4	148	0.063074
1333	10	7747673	7803687	LOC725241	XP_026299233.1	FBgn0033192	FBgn0033192|FBtr0336996|CG2105|Corin|Corin	51.866	799	1427	0.0630724
1334	1	5036235	5039807	LOC409517	XP_006562600.2	FBgn0250848	FBgn0250848|FBtr0075766|CG8947|26-29-p|26-29kD-proteinase	65.602	729	35	0.0630669
1335	14	7095602	7097708	LOC102656201						37	0.0630605
1336	6	16599415	16601087	LOC412367	XP_395827.2	FBgn0036990	FBgn0036990|FBtr0078227|CG5219|mRpL15|mitochondrial	61.922	372	7	0.0629418
1337	4	10175481	10176447	LOC113218736	XP_026296061.1	FBgn0040283	FBgn0040283|FBtr0084541|CG6057|SMC1|Structural	58.824	143	10	0.062935
1338	8	5873379	5876959	LOC411261	XP_006561542.2	FBgn0002641	FBgn0002641|FBtr0344987|CG1692|mal|maroon-like	38.631	580	54	0.0628951
1339	7	13347405	13349174	LOC102656729						56	0.0628827
1340	6	7113686	7118094	LOC725770	XP_026297040.1	FBgn0015277	FBgn0015277|FBtr0072064|CG5373|Pi3K59F|Phosphatidylinositol	71.09	602	13	0.062876
1341	11	12885954	12905506	LOC408359	XP_006566446.2	FBgn0250785	FBgn0250785|FBtr0335146|CG9326|vari|varicose	52.181	598	538	0.0628357
1342	1	5611634	5613472	LOC102655431						61	0.0627717
1343	14	8750325	8751974	LOC410533	XP_394012.1	FBgn0050392	FBgn0050392|FBtr0342889|CG30392|CG30392|	50.244	201	19	0.0627319
1344	1	6297535	6299184	LOC100576139						41	0.0626996
1345	15	5743193	5758751	LOC107965562	XP_026301291.1	FBgn0002789	FBgn0002789|FBtr0087745|CG4696|Mp20|Muscle	65.143	254	334	0.0626658
1346	4	10203630	10210650	LOC552249	XP_026296064.1	FBgn0027611	FBgn0027611|FBtr0080030|CG6206|LManII|Lysosomal	52.156	1012	187	0.0626331
1347	10	10879922	10888505	LOC726470	XP_006566270.2	FBgn0032435	FBgn0032435|FBtr0080370|CG6417|Oatp33Eb|Organic	30.236	306	241	0.0626177
1348	1	9268131	9271607	LOC413471	XP_396915.4	FBgn0002921	FBgn0002921|FBtr0300191|CG5670|Atpa|Na	54.035	1058	9	0.0625957
1349	3	11702622	11703661	LOC102653938	XP_006568497.1	FBgn0013300	FBgn0013300|FBtr0345434|CG4479|ProtA|Protamine	28	38.1	2	0.0625901
1350	13	1761527	1763439	LOC727025	XP_001122738.2	FBgn0262954	FBgn0262954|FBtr0112379|CG34186|Polr2K|RNA	78.947	99.4	23	0.0625739
1351	14	6411050	6413691	LOC102654224						80	0.0625235
1352	10	352154	354950	LOC102655648	XP_026298996.1	FBgn0030431	FBgn0030431|FBtr0073696|CG4407|CG4407|	38.71	167	10	0.0624995
1353	4	10159586	10161094	LOC552429	XP_624806.3	FBgn0038570	FBgn0038570|FBtr0100620|CG7217|Prx5|Peroxiredoxin	65.854	238	14	0.0624982
1354	12	6313279	6321548	LOC100576546						280	0.0624951
1355	8	4493859	4497005	LOC100577080	XP_006561488.1					41	0.0624493
1356	10	3206828	3210528	LOC100577149	XP_003249630.1	FBgn0011693	FBgn0011693|FBtr0114536|CG4899|Pdh|Photoreceptor	31.048	145	57	0.0624492
1357	5	1012755	1013465	LOC102655142						4	0.0624146
1358	1	10978657	10990270	LOC107966049	XP_016773342.1	FBgn0034985	FBgn0034985|FBtr0343435|CG3328|CG3328|	47.826	26.9	352	0.0623815
1359	16	1221234	1222815	LOC102654461	XP_026301652.1	FBgn0004924	FBgn0004924|FBtr0340434|CG6146|Top1|Topoisomerase	40.909	31.6	3	0.0623713
1360	10	9745277	9768680	LOC100577603	XP_026299236.1	FBgn0086680	FBgn0086680|FBtr0345911|CG10037|vvl|ventral	60.638	438	232	0.0623473
1361	12	7790559	7792655	LOC551608	XP_006565227.2	FBgn0010441	FBgn0010441|FBtr0334732|CG5974|pll|pelle	39.496	137	16	0.0623363
1362	14	4972245	4974198	LOC724247	XP_001120040.2	FBgn0036889	FBgn0036889|FBtr0074971|CG14100|CG14100|	37.559	158	24	0.0623287
1363	15	4245761	4267253	LOC724916	XP_016772368.1	FBgn0032376	FBgn0032376|FBtr0080265|CG14936|Tsp33B|Tetraspanin	22.17	49.7	668	0.0623093
1364	5	5760480	5765226	LOC102655751						114	0.0622972
1365	12	8627368	8629789	LOC412085	XP_006565327.1	FBgn0033088	FBgn0033088|FBtr0086119|CG3271|PGAP3|Post-GPI	40.397	237	16	0.0622577
1366	16	4599034	4602410	LOC113219307						90	0.0622035
1367	11	11397504	11424515	LOC100577456	XP_026299688.1	FBgn0053196	FBgn0053196|FBtr0332353|CG33196|dpy|dumpy	27.904	308	550	0.0622006
1368	11	14738389	14744122	LOC102654947						221	0.0621039
1369	16	4709281	4710728	LOC102655582						33	0.0620666
1370	2	14227580	14232162	LOC100578484	XP_003251288.1	FBgn0259937	FBgn0259937|FBtr0300861|CG3333|Nop60B|Nucleolar	26.05	30	84	0.0620033
1371	6	15461826	15466314	LOC409972	XP_006570736.1	FBgn0036890	FBgn0036890|FBtr0074944|CG9368|CG9368|	30.12	38.9	94	0.0619813
1372	10	10763639	10767130	LOC100577981	XP_006566264.1	FBgn0034717	FBgn0034717|FBtr0308774|CG5819|CG5819|	29.841	219	79	0.0618732
1373	11	8205177	8207246	LOC107965285	XP_016770809.1	FBgn0016977	FBgn0016977|FBtr0332337|CG18497|spen|split	29.268	32	6	0.0618102
1374	7	2241032	2262071	LOC413383	XP_006559860.1	FBgn0052698	FBgn0052698|FBtr0346170|CG32698|CARPB|Carbonic	70.53	466	562	0.0617942
1375	1	2034638	2038571	LOC102654804	XP_006558685.1	FBgn0005642	FBgn0005642|FBtr0085356|CG1454|wdn|wings	29.851	29.6	88	0.0617734
1376	6	4432339	4467064	LOC107964589	XP_026297178.1	FBgn0266084	FBgn0266084|FBtr0333889|CG42610|Fhos|Formin	31.839	68.9	917	0.0617646
1377	12	8576174	8579968	LOC551859	XP_006565317.1	FBgn0000253	FBgn0000253|FBtr0304964|CG8472|Cam|Calmodulin	100	297	15	0.0617646
1378	1	6321531	6323102	LOC113219329	XP_026301711.1	FBgn0036361	FBgn0036361|FBtr0303093|CG10154|CG10154|	36.667	27.7	36	0.0617401
1379	8	8852464	8854078	LOC113218963						36	0.0616986
1380	1	21742392	21770733	LOC410669	XP_026298301.1	FBgn0004666	FBgn0004666|FBtr0082711|CG7771|sim|single-minded	62.097	447	308	0.0616521
1381	5	12349033	12356139	LOC107964433						234	0.0616317
1382	14	9355889	9362494	LOC408481	XP_392027.1	FBgn0030529	FBgn0030529|FBtr0346089|CG10997|Clic|Chloride	82.143	438	94	0.0616032
1383	4	12371602	12376267	LOC726817	XP_006567189.2	FBgn0031976	FBgn0031976|FBtr0301129|CG7367|CG7367|	39.385	221	26	0.0615917
1384	13	7252933	7281087	LOC413596	XP_397038.5	FBgn0283499	FBgn0283499|FBtr0290232|CG18402|InR|Insulin-like	37.602	240	699	0.061584
1385	11	8318742	8341747	LOC413906	XP_006564099.2	FBgn0001296	FBgn0001296|FBtr0082666|CG12286|kar|karmoisin	51.016	479	623	0.0615629
1386	5	5123563	5127559	LOC113218786	XP_026296660.1	FBgn0259210	FBgn0259210|FBtr0299698|CG42310|prom|prominin	26.613	32.7	117	0.0615284
1387	8	12127846	12132187	LOC107964859						81	0.0613731
1388	1	13201766	13202682	LOC102654797						19	0.061289
1389	11	11912857	11913779	LOC552791	XP_625169.2	FBgn0036107	FBgn0036107|FBtr0076270|CG7949|galla-2|galla-2	73.548	235	11	0.061224
1390	14	9823767	9826864	LOC727129	XP_001122842.2	FBgn0035845	FBgn0035845|FBtr0300119|CG13675|CG13675|	65.957	144	53	0.0612158
1391	4	10211309	10218718	LOC724481	XP_026296065.1	FBgn0039897	FBgn0039897|FBtr0300798|CG1674|CG1674|	46.33	178	119	0.0611023
1392	2	1920119	1930157	LOC100576649	XP_026302188.1	FBgn0011660	FBgn0011660|FBtr0087388|CG8169|Pms2|Pms2	44.044	337	38	0.0610988
1393	9	8372325	8440110	LOC107964950	XP_026298623.1	FBgn0035692	FBgn0035692|FBtr0077015|CG13298|Sf3b6|Splicing	83.478	211	1060	0.0610925
1394	16	2913874	2914425	LOC107965714						11	0.0610921
1395	13	7679755	7874980	LOC408435	XP_026300593.1	FBgn0261588	FBgn0261588|FBtr0339349|CG42698|pdm3|pou	66.54	346	4432	0.0610865
1396	4	3494951	3497895	LOC409773	XP_393266.1	FBgn0011768	FBgn0011768|FBtr0082290|CG6598|Fdh|Formaldehyde	72.032	587	25	0.0610219
1397	8	12179439	12180914	LOC551954	XP_624339.2	FBgn0261788	FBgn0261788|FBtr0303119|CG42734|Ank2|Ankyrin	33.663	99.8	13	0.0609564
1398	7	1659428	1661740	LOC100576755						54	0.0609517
1399	4	70719	74813	LOC726100	XP_006557402.2	FBgn0036908	FBgn0036908|FBtr0333878|CG14103|TORIP|Torsin	20.362	57	31	0.0609086
1400	12	6019222	6027065	LOC102655631	XP_026300233.1	FBgn0036316	FBgn0036316|FBtr0075942|CG10960|nebu|nebulosa	29.775	195	224	0.0609023
1401	16	3010492	3016796	LOC107965692	XP_026301685.1	FBgn0023216	FBgn0023216|FBtr0307280|CG2864|Parg|Poly(ADP-ribose)	47.921	482	31	0.0608801
1402	9	8245319	8253850	LOC410062	XP_393549.3	FBgn0033391	FBgn0033391|FBtr0302512|CG8026|CG8026|	66.562	437	123	0.0608772
1403	2	14294156	14297468	LOC410816	XP_394292.3	FBgn0033762	FBgn0033762|FBtr0087845|CG8632|ZnT49B|Zinc	65.639	615	41	0.0608723
1404	16	3881429	4037081	Antp	XP_016772384.1	FBgn0260642	FBgn0260642|FBtr0081656|CG1028|Antp|Antennapedia	60.274	213	2184	0.0608593
1405	13	4505762	4511062	LOC724205	XP_001119975.2	FBgn0026441	FBgn0026441|FBtr0334695|CG4913|ear|ENL/AF9-related	42.152	185	69	0.0608585
1406	9	10131920	10133151	LOC102654246	XP_006561945.1	FBgn0053299	FBgn0053299|FBtr0300213|CG33299|CG33299|	43.511	72.4	33	0.0608169
1407	10	7057081	7058669	LOC724151	XP_001119907.2	FBgn0021875	FBgn0021875|FBtr0343432|CG3260|Zfrp8|Zinc	38.873	254	5	0.0608097
1408	8	1976575	1983043	LOC100576300	XP_016769141.2	FBgn0264954	FBgn0264954|FBtr0335187|CG44123|fd3F|forkhead	84.337	157	18	0.0607944
1409	8	11801148	11819476	LOC724870	XP_026297838.1	FBgn0015623	FBgn0015623|FBtr0331224|CG11567|Cpr|Cytochrome	69.578	978	99	0.0607911
1410	5	10874645	10876566	LOC102654186	XP_006567770.1	FBgn0262699	FBgn0262699|FBtr0070686|CG3000|fzr|fizzy-related	77.301	763	2	0.0607543
1411	4	12375660	12377603	LOC409662	XP_393160.1	FBgn0260972	FBgn0260972|FBtr0088624|CG8057|alc|alicorn	62.731	335	17	0.0607178
1412	14	9057679	9060335	LOC412301	XP_016771840.1	FBgn0036875	FBgn0036875|FBtr0345147|CG9449|CG9449|	41.908	286	33	0.0607119
1413	1	25074660	25077435	LOC552315	XP_624693.1	FBgn0036813	FBgn0036813|FBtr0075055|CG6877|Atg3|Autophagy-related	63.609	416	9	0.0607076
1414	11	13643026	13643958	LOC107965235	XP_016770625.2	FBgn0032478	FBgn0032478|FBtr0080437|CG5458|Rsph1|Radial	27.027	35	15	0.0607006
1415	11	15325631	15328392	LOC552832	XP_625210.1	FBgn0038074	FBgn0038074|FBtr0082651|CG6188|Gnmt|Glycine	68.966	427	77	0.060678
1416	11	14053071	14055264	LOC552511	XP_624890.1	FBgn0042094	FBgn0042094|FBtr0339379|CG6612|Ak3|Adenylate	53.769	228	36	0.0606408
1417	13	1003533	1013279	LOC102653858	XP_026300571.1	FBgn0030715	FBgn0030715|FBtr0074133|CG12697|Or13a|Odorant	22.441	34.3	403	0.0606227
1418	12	7693180	7696460	LOC552329	XP_624708.2	FBgn0035523	FBgn0035523|FBtr0073232|CG1311|Ctl1|Choline	45.87	607	15	0.0606096
1419	1	1591262	1593237	LOC113219393						40	0.0605972
1420	8	1947413	1952102	LOC552550	XP_026298087.1	FBgn0026206	FBgn0026206|FBtr0333474|CG12218|mei-P26|meiotic	63.246	519	11	0.0605783
1421	1	24154090	24158167	LOC409887	XP_393377.4	FBgn0011763	FBgn0011763|FBtr0333149|CG4654|Dp|DP	60	301	20	0.0605513
1422	1	21787602	21807097	LOC408570	XP_026302107.1	FBgn0263219	FBgn0263219|FBtr0299840|CG42330|Dscam4|Down	20.375	38.9	348	0.06053
1423	5	13356800	13381003	LOC552782	XP_625160.3	FBgn0259146	FBgn0259146|FBtr0334898|CG42261|fid|fire	38.529	337	503	0.0604793
1424	10	11928026	11931227	LOC412174	XP_006569709.2	FBgn0036195	FBgn0036195|FBtr0332765|CG6053|Dnai2|dynein,	50.672	543	11	0.0603944
1425	11	2297915	2298564	LOC102654393	XP_006559009.2	FBgn0004034	FBgn0004034|FBtr0070071|CG3757|y|yellow	45.714	37.7	50	0.0603566
1426	8	5266345	5270786	LOC102656369	XP_026298144.1	FBgn0002901	FBgn0002901|FBtr0075122|CG7347|mus304|mutagen-sensitive	23.762	55.8	47	0.0603487
1427	4	12770211	12771700	LOC413520	XP_396963.2	FBgn0035754	FBgn0035754|FBtr0076889|CG8609|MED4|Mediator	50.806	204	22	0.0603196
1428	10	10383933	10386750	LOC113219039						80	0.0603126
1429	10	10119589	10121344	LOC102656107	XP_006566171.1	FBgn0051852	FBgn0051852|FBtr0080466|CG31852|Tap42|Two	32.708	194	26	0.0603094
1430	11	14309646	14313490	LOC409152	XP_392676.2	FBgn0029997	FBgn0029997|FBtr0340140|CG2258|CG2258|	45.366	379	50	0.0602672
1431	10	5915764	5918431	LOC100577877	XP_026299201.1	FBgn0034878	FBgn0034878|FBtr0072112|CG3941|pita|pita	23.793	70.1	16	0.0602629
1432	15	8349465	8350810	LOC409681	XP_393179.1	FBgn0039163	FBgn0039163|FBtr0345215|CG5515|CG5515|	55.909	216	17	0.0602416
1433	5	12727989	12730021	LOC410026	XP_003251449.1	FBgn0028686	FBgn0028686|FBtr0346274|CG16916|Rpt3|Regulatory	89.372	763	7	0.0602296
1434	5	604994	615974	LOC727022	XP_026296689.1	FBgn0015544	FBgn0015544|FBtr0072256|CG13570|spag|spaghetti	30.041	113	29	0.0602062
1435	5	12652731	12655444	LOC552325	XP_006570000.1	FBgn0005695	FBgn0005695|FBtr0088710|CG8411|gcl|germ	41.207	290	10	0.0601865
1436	14	6400613	6404589	LOC102654160	XP_026300780.1	FBgn0029966	FBgn0029966|FBtr0309827|CG15324|Ir7c|Ionotropic	21.255	55.8	128	0.0601502
1437	10	7521615	7523559	LOC100576099	XP_026299007.1	FBgn0035287	FBgn0035287|FBtr0332670|CG13937|CG13937|	25.41	73.9	4	0.0601436
1438	5	7439409	7440283	LOC102655240	XP_006564277.1	FBgn0038491	FBgn0038491|FBtr0337042|CG5292|CG5292|	48.447	165	3	0.0600129
1439	14	2746510	2768201	LOC411373	XP_006559356.1	FBgn0001148	FBgn0001148|FBtr0072444|CG3388|gsb|gooseberry	75	396	446	0.0600076
1440	10	10947366	10948996	LOC113219062	XP_026299239.1	FBgn0033317	FBgn0033317|FBtr0339356|CG8635|CG8635|	36.585	29.3	32	0.059965
1441	3	8371036	8371718	LOC102656384	XP_016766916.1	FBgn0083992	FBgn0083992|FBtr0344024|CG34099|Mkp|MAP	45.89	119	4	0.0598715
1442	4	74337	76797	LOC412690	XP_396145.2	FBgn0038039	FBgn0038039|FBtr0082584|CG5196|CG5196|	46.736	365	17	0.0598628
1443	7	4808402	4846122	LOC726664	XP_016772822.2	FBgn0035989	FBgn0035989|FBtr0331584|CG3967|Atat|a-tubulin	43.015	209	132	0.0598455
1444	11	14813423	14814349	LOC102655371						26	0.0597775
1445	6	5223272	5237828	LOC102656171						367	0.0597439
1446	12	7687154	7689448	LOC412611	XP_396066.5	FBgn0037606	FBgn0037606|FBtr0334318|CG8032|CG8032|	36.667	32	11	0.0597348
1447	2	11342364	11344088	LOC100578801	XP_003251204.1	FBgn0030432	FBgn0030432|FBtr0073694|CG4404|CG4404|	26.667	47.8	35	0.0597171
1448	1	6257235	6258825	LOC107964344						51	0.0596591
1449	5	5857952	5893595	LOC408830	XP_006562194.1	FBgn0053519	FBgn0053519|FBtr0113464|CG33519|Unc-89|Unc-89	52.9	2660	1006	0.0596322
1450	10	9804930	9806961	LOC102656356	XP_016769727.2	FBgn0035687	FBgn0035687|FBtr0076997|CG13296|Prdm13|PR/SET	36.702	228	34	0.0596205
1451	14	1037830	1039784	LOC409198	XP_392722.1	FBgn0028684	FBgn0028684|FBtr0084452|CG10370|Rpt5|Regulatory	92.488	810	14	0.0596131
1452	6	1895832	1898561	LOC100578394						49	0.0595865
1453	5	616211	619526	LOC551464	XP_026296696.1	FBgn0038221	FBgn0038221|FBtr0082924|CG3259|IFT54|Intraflagellar	45.062	136	11	0.05958
1454	8	2371887	2372938	Tmem98	NP_001135933.1	FBgn0030769	FBgn0030769|FBtr0335281|CG13012|CG13012|	40	31.2	4	0.0595573
1455	2	4373609	4376925	LOC413278	XP_396723.3	FBgn0025777	FBgn0025777|FBtr0329892|CG11324|homer|homer	49.645	356	25	0.0595516
1456	14	6566379	6570271	LOC726906	XP_001122623.2	FBgn0038854	FBgn0038854|FBtr0084035|CG7044|CG7044|	28.313	355	24	0.0595363
1457	3	634323	639979	LOC409556	XP_393064.5	FBgn0039260	FBgn0039260|FBtr0084796|CG6369|Smg6|Smg6	25.871	63.9	7	0.0595223
1458	6	1869960	1871043	LOC725734	XP_001121546.2	FBgn0027334	FBgn0027334|FBtr0077298|CG11738|l(1)G0004|lethal	66.667	329	13	0.0595152
1459	5	9532860	9535384	LOC551128	XP_623527.1	FBgn0015282	FBgn0015282|FBtr0346154|CG5289|Rpt2|Regulatory	95.682	835	4	0.0594933
1460	13	783579	786366	LOC113219186						32	0.0594717
1461	2	14200278	14200947	LOC102654230						13	0.0593926
1462	5	13226159	13230748	LOC100577646						104	0.0593887
1463	6	16449332	16450110	LOC726222	XP_006570969.1	FBgn0010612	FBgn0010612|FBtr0305994|CG6105|ATPsynG|ATP	52.525	109	2	0.0593883
1464	14	9263259	9269477	LOC552812	XP_625190.1	FBgn0261788	FBgn0261788|FBtr0344223|CG42734|Ank2|Ankyrin	32.653	296	62	0.059379
1465	12	8611326	8613736	LOC551410	XP_623836.1	FBgn0027053	FBgn0027053|FBtr0083292|CG14884|CSN5|COP9	80.122	565	5	0.0593742
1466	14	2268015	2336388	LOC100578990	XP_026300826.1	FBgn0036195	FBgn0036195|FBtr0332765|CG6053|Dnai2|dynein,	38.058	373	2065	0.0593472
1467	6	16118970	16121836	LOC102654812						81	0.0593436
1468	6	16776939	16780413	LOC726754	XP_006570941.1	FBgn0287695	FBgn0287695|FBtr0339785|CG9542|KFase|Kynurenine	25.993	99.8	84	0.0592995
1469	8	2624595	2626219	LOC100577722	XP_006559586.3	FBgn0250788	FBgn0250788|FBtr0334404|CG5870|b-Spec|b	29.851	31.6	6	0.0592723
1470	11	14323653	14330073	LOC726861	XP_006566613.2	FBgn0011581	FBgn0011581|FBtr0334600|CG6440|Ms|Myosuppressin	45.946	69.3	135	0.0592319
1471	3	8976415	8980307	LOC100577178	XP_026295386.1	FBgn0034219	FBgn0034219|FBtr0086957|CG6536|mthl4|methuselah-like	31.579	29.6	142	0.0592258
1472	2	2518821	2531552	LOC552292	XP_003249149.1	FBgn0261563	FBgn0261563|FBtr0305063|CG42677|wb|wing	28	31.6	57	0.0592208
1473	6	3962742	4005637	LOC413005	XP_016768182.1	FBgn0043070	FBgn0043070|FBtr0089705|CG15669|MESK2|Misexpression	71.951	505	914	0.0591891
1474	6	5343130	5359106	LOC411496	XP_026297056.1	FBgn0286784	FBgn0286784|FBtr0088391|CG2331|TER94|Transitional	44.444	213	90	0.0591858
1475	1	4416918	4419298	LOC113218842						21	0.059166
1476	11	13384999	13386484	LOC102653665						31	0.0591243
1477	11	11062576	11068902	LOC552833	XP_006566329.1	FBgn0000662	FBgn0000662|FBtr0304697|CG6315|fl(2)d|female	73.37	283	13	0.0591205
1478	9	8747290	8750894	LOC726860	XP_001120801.1	FBgn0264294	FBgn0264294|FBtr0088905|CG2140|Cyt-b5|Cytochrome	44.275	120	48	0.0590546
1479	13	6391428	6409497	LOC408432	XP_026300614.1	FBgn0004516	FBgn0004516|FBtr0332980|CG14994|Gad1|Glutamic	77.03	835	630	0.059044
1480	2	10153129	10160953	SPG11	XP_006565897.2	FBgn0034786	FBgn0034786|FBtr0343182|CG13531|CG13531|	30.335	249	42	0.0589295
1481	9	9480780	9483694	LOC724521	XP_026298572.1	FBgn0053196	FBgn0053196|FBtr0332347|CG33196|dpy|dumpy	26.667	36.2	58	0.0588473
1482	1	97814	98760	LOC107964063						8	0.058843
1483	6	11841882	11849474	LOC102656936						182	0.0588393
1484	10	8807265	8812920	LOC410217	XP_393700.2	FBgn0015615	FBgn0015615|FBtr0074290|CG9802|SMC3|Structural	67.664	1634	53	0.0588313
1485	11	15268699	15272386	LOC102653896						108	0.0588296
1486	9	9747243	9749449	LOC107965011	XP_026298536.1	FBgn0037594	FBgn0037594|FBtr0081872|CG11742|Or85d|Odorant	26.486	43.9	48	0.0587943
1487	1	4043846	4058182	LOC102655012						403	0.0587545
1488	1	21692579	21697771	LOC725239	XP_006571437.2	FBgn0034022	FBgn0034022|FBtr0273307|CG12964|CG12964|	44.479	256	63	0.0586513
1489	5	12671039	12672227	LOC102656251						87	0.0586204
1490	6	3980278	3987247	LOC107964610						154	0.058613
1491	11	14237793	14243265	LOC102656859						58	0.0586031
1492	5	13161242	13162239	LOC552741	XP_625119.1	FBgn0266666	FBgn0266666|FBtr0079403|CG13779|Sem1|Suppressor	69.231	56.6	20	0.0585965
1493	2	14143423	14158506	Eyg	XP_016773481.1	FBgn0000625	FBgn0000625|FBtr0339921|CG10488|eyg|eyegone	60.248	325	208	0.0585817
1494	11	13494829	13495849	LOC102655660						3	0.0585451
1495	1	15659500	15720213	LOC410021	XP_016768931.1	FBgn0085384	FBgn0085384|FBtr0306735|CG34355|CG34355|	64.119	885	1657	0.0585405
1496	9	8255506	8267448	LOC100578323	XP_026298501.1	FBgn0030746	FBgn0030746|FBtr0334044|CG9981|CG9981|	38.119	647	117	0.0585085
1497	2	15185690	15186784	LOC102656130						14	0.0585015
1498	11	14784587	14785363	LOC113219075						22	0.0584481
1499	2	6614714	6616159	LOC725429	XP_001121279.1	FBgn0038453	FBgn0038453|FBtr0333728|CG10326|Arl6IP1|ADP-ribosylation	26.316	72.8	5	0.0583898
1500	11	14499154	14502255	LOC411552	XP_395023.4	FBgn0067102	FBgn0067102|FBtr0071755|CG6437|GlcT|Glucosylceramide	67.259	574	15	0.0583667
1501	14	4388308	4397577	LOC107965541						183	0.0583616
1502	2	2482754	2496930	LOC102654729	XP_026294844.1	FBgn0000500	FBgn0000500|FBtr0078989|CG18090|Dsk|Drosulfakinin	60	54.7	63	0.0583298
1503	2	10142917	10144562	Or58	NP_001229911.1	FBgn0038798	FBgn0038798|FBtr0083887|CG17916|Or92a|Odorant	22.699	73.9	46	0.058311
1504	5	10943900	10947076	LOC726216	XP_006567763.1	FBgn0029175	FBgn0029175|FBtr0100513|CG8433|sotv|sister	55.363	743	8	0.0582348
1505	15	3812648	3815066	LOC724250	XP_001120043.2	FBgn0039630	FBgn0039630|FBtr0346138|CG11843|CG11843|	39.456	197	21	0.0582317
1506	2	10100712	10103203	LOC113218588						99	0.0582122
1507	3	12677078	12680602	LOC410916	XP_006569287.1	FBgn0011584	FBgn0011584|FBtr0343741|CG4758|Trp1|Translocation	51.155	270	37	0.0581774
1508	12	5794037	5796462	LOC113218527						74	0.0581653
1509	1	25106182	25111659	LOC552185	XP_006571527.1	FBgn0085444	FBgn0085444|FBtr0112691|CG34415|mute|muscle	27.985	110	7	0.0581483
1510	1	6276984	6279398	LOC552117	XP_624500.2	FBgn0011708	FBgn0011708|FBtr0080832|CG4214|Syx5|Syntaxin	59.732	357	28	0.0581458
1511	12	8588128	8590632	LOC552699	XP_625078.1	FBgn0020235	FBgn0020235|FBtr0085541|CG7610|ATPsyny|ATP	73.477	417	10	0.0581401
1512	2	10118308	10123243	LOC107966089						186	0.0581304
1513	1	23454512	23462297	LOC102653800	XP_006571492.1	FBgn0038840	FBgn0038840|FBtr0335015|CG5621|Grik|	44.279	750	189	0.0581203
1514	4	1171173	1186095	LOC102655287	XP_026295775.1	FBgn0034788	FBgn0034788|FBtr0071899|CG13532|CG13532|	25.18	57	115	0.0580963
1515	2	14256902	14258696	LOC107966086	XP_026294959.1	FBgn0001965	FBgn0001965|FBtr0080541|CG7793|Sos|Son	24.51	30.8	32	0.0580348
1516	11	4402857	4404321	LOC725316	XP_001120146.1	FBgn0034059	FBgn0034059|FBtr0087202|CG8320|CG8320|	55.215	187	4	0.0580077
1517	11	2685587	2735133	LOC408342	XP_006559067.1	FBgn0024806	FBgn0024806|FBtr0332108|CG7020|DIP2|DISCO	63.529	2134	1247	0.0579232
1518	11	5036354	5134252	LOC726770	XP_026299348.1	FBgn0033987	FBgn0033987|FBtr0339987|CG12424|ckn|caskin	59.361	233	434	0.0578891
1519	10	3123636	3194289	LOC413464	XP_396908.2	FBgn0262733	FBgn0262733|FBtr0100505|CG7524|Src64B|Src	74.359	840	1740	0.0578752
1520	6	12955085	12958146	LOC551222	XP_016768111.1	FBgn0036341	FBgn0036341|FBtr0332076|CG11278|Syx13|Syntaxin	40.476	183	11	0.0578717
1521	14	10645362	10651889	LOC410566	XP_394045.4	FBgn0010497	FBgn0010497|FBtr0080292|CG5304|dmGlut|Dietary	49.284	510	34	0.0578663
1522	8	11763652	11765997	LOC725039	XP_006569762.1	FBgn0261560	FBgn0261560|FBtr0345289|CG8846|Thor|Thor	50.833	112	2	0.0578566
1523	13	2536125	2541051	LOC726525	XP_006557884.1	FBgn0001079	FBgn0001079|FBtr0074602|CG6551|fu|fused	38.511	195	114	0.0578267
1524	11	12586489	12667091	LOC726913	XP_006566435.2	FBgn0032652	FBgn0032652|FBtr0340254|CG6870|CG6870|	60	101	2362	0.0578232
1525	13	8722655	8724318	LOC102655841	XP_006564118.1	FBgn0033236	FBgn0033236|FBtr0339128|CG14764|CG14764|	40.637	224	20	0.0577958
1526	10	355115	357901	LOC102655612	XP_026298995.1	FBgn0052281	FBgn0052281|FBtr0073034|CG32281|CG32281|	45.966	364	6	0.0577426
1527	8	8485889	8499165	LOC102654625						457	0.057736
1528	3	8358844	8361659	LOC551041	XP_006564035.1	FBgn0025592	FBgn0025592|FBtr0072529|CG18374|Gk1|Glycerol	56.836	596	13	0.057727
1529	1	6017412	6018397	LOC725746	XP_006563316.1	FBgn0023534	FBgn0023534|FBtr0340145|CG17778|CG17778|	37.624	63.9	15	0.0577255
1530	1	25314984	25321728	LOC412220	XP_006571698.1	FBgn0038799	FBgn0038799|FBtr0083889|CG4288|MFS9|Major	56.858	550	91	0.0577155
1531	16	4877957	4885847	LOC100578071	XP_026301493.1	FBgn0002891	FBgn0002891|FBtr0088831|CG1925|PolZ1|DNA	53.037	908	13	0.0577091
1532	9	11992310	11994208	LOC100576610	XP_026298812.1	FBgn0029858	FBgn0029858|FBtr0305494|CG15896|mldr|mulder	26.301	143	21	0.0576916
1533	10	9482407	9485014	LOC408291	XP_391843.1	FBgn0040064	FBgn0040064|FBtr0079876|CG4600|yip2|yippee	61.905	502	9	0.0576806
1534	9	11286632	11321169	LOC411490	XP_006567489.1	FBgn0045063	FBgn0045063|FBtr0474148|CG8824|fdl|fused	41.131	513	761	0.05768
1535	9	8481384	8483045	LOC726629	XP_001120735.1	FBgn0034380	FBgn0034380|FBtr0086647|CG15087|Vps51|Vacuolar	27.103	37	31	0.057665
1536	15	5732980	5741014	LOC408533	XP_006563424.2	FBgn0014006	FBgn0014006|FBtr0300256|CG4720|Ask1|Apoptotic	53.88	1399	82	0.0576458
1537	1	21500754	21507386	LOC725079	XP_001120969.2	FBgn0259224	FBgn0259224|FBtr0330142|CG42324|CG42324|	47.682	157	80	0.0575983
1538	4	8024206	8035902	LOC412703	XP_016767401.1	FBgn0262473	FBgn0262473|FBtr0330155|CG5490|Tl|Toll	37.238	624	311	0.0575475
1539	6	7132537	7135143	LOC411970	XP_395437.4	FBgn0085412	FBgn0085412|FBtr0329898|CG34383|kmr|kramer	28.814	33.9	9	0.0575332
1540	8	8333888	8432032	LOC411277	XP_006564686.2	FBgn0023531	FBgn0023531|FBtr0308323|CG32809|CG32809|	46.969	842	2051	0.0575084
1541	8	9100812	9115490	LOC100578055	XP_003250942.1	FBgn0045843	FBgn0045843|FBtr0081580|CG2595|RacGAP84C|Rac	26.49	37	418	0.057426
1542	15	6860375	6877013	LOC100577783	XP_006563531.2	FBgn0262717	FBgn0262717|FBtr0305666|CG43161|Skeletor|Skeletor	61.328	975	408	0.0573988
1543	13	7653173	7662866	LOC102655167						374	0.0573864
1544	5	13492268	13515652	LOC411126	XP_006570276.2	FBgn0029822	FBgn0029822|FBtr0070826|CG12236|CG12236|	62.931	172	201	0.0573675
1545	15	5875587	5877977	LOC100576855	XP_026301364.1	FBgn0053966	FBgn0053966|FBtr0100007|CG33966|CG33966|	32.364	158	59	0.0573545
1546	13	2544185	2553910	LOC102654865						202	0.0573524
1547	11	12520998	12539227	LOC726896	XP_001122612.2	FBgn0034978	FBgn0034978|FBtr0072252|CG3257|CG3257|	71.429	130	557	0.057342
1548	1	11099606	11104176	LOC107964511						159	0.0573381
1549	4	7989171	8016620	LOC408809	XP_006562732.1	FBgn0051140	FBgn0051140|FBtr0300963|CG31140|CG31140|	68.111	1348	252	0.0572876
1550	8	3703932	3726391	LOC412128	XP_016769234.2	FBgn0035229	FBgn0035229|FBtr0072735|CG7852|pns|pinstripe	51.893	1409	436	0.0572693
1551	2	10295664	10299129	LOC726783	XP_001122505.3	FBgn0037060	FBgn0037060|FBtr0307386|CG10508|CG10508|	26.05	30.8	128	0.0572167
1552	5	12819349	12824467	LOC100578576	XP_026296700.1	FBgn0038873	FBgn0038873|FBtr0339193|CG5892|CG5892|	33.898	31.2	119	0.0571343
1553	4	2877430	2915217	LOC726671	XP_016767252.1	FBgn0085432	FBgn0085432|FBtr0334301|CG34403|pan|pangolin	54.808	381	756	0.057131
1554	10	11434939	11439457	LOC100576130	XP_026299101.1	FBgn0012344	FBgn0012344|FBtr0344343|CG8348|Dh44|Diuretic	56.818	54.3	110	0.0570975
1555	8	11650681	11653249	LOC409529	XP_006568580.1	FBgn0003206	FBgn0003206|FBtr0073212|CG1167|Ras64B|Ras	75	214	32	0.0570973
1556	8	974423	977382	LOC100576699						31	0.0570695
1557	10	11967570	11972966	LOC725286	XP_026299086.1	FBgn0032512	FBgn0032512|FBtr0342639|CG9305|Bdp1|B	41.206	155	40	0.0570349
1558	9	11401222	11409255	LOC409409	XP_006567469.1	FBgn0259712	FBgn0259712|FBtr0299965|CG42366|CG42366|	75.789	490	111	0.0570222
1559	14	7528467	7532753	LOC408458	XP_026300941.1	FBgn0035851	FBgn0035851|FBtr0076694|CG7999|MED24|Mediator	41.775	717	56	0.0570071
1560	1	25138000	25138911	LOC551381	XP_623779.1	FBgn0040793	FBgn0040793|FBtr0075217|CG7630|CG7630|	29.032	57.4	3	0.0569843
1561	10	10335617	10366712	LOC413504	XP_026298890.1	FBgn0010909	FBgn0010909|FBtr0072959|CG16973|msn|misshapen	87.167	744	640	0.0569817
1562	7	4856099	4856902	LOC551304	NP_001265261.1	FBgn0261113	FBgn0261113|FBtr0334524|CG17836|Xrp1|Xrp1	41.176	30.8	1	0.0568994
1563	12	7798183	7799032	LOC107965363						1	0.0568994
1564	5	13514816	13516450	LOC726552	XP_006570274.1	FBgn0032725	FBgn0032725|FBtr0342928|CG10679|Nedd8|Nedd8	96.053	147	13	0.056854
1565	8	9477954	9482784	LOC552560	XP_006568087.1	FBgn0032297	FBgn0032297|FBtr0340246|CG17124|CG17124|	66.387	153	38	0.0568245
1566	14	8532329	8618591	LOC725754	XP_016771499.1	FBgn0004878	FBgn0004878|FBtr0339518|CG2102|cas|castor	58.921	332	1427	0.0568194
1567	11	15533417	15553607	LOC413427	XP_016770563.2	FBgn0029864	FBgn0029864|FBtr0339771|CG15894|CG15894|	30.435	114	540	0.0568143
1568	16	4944028	4944455	LOC102653621						15	0.0568051
1569	10	7813989	7937350	LOC100577759	XP_026299002.1	FBgn0051374	FBgn0051374|FBtr0082400|CG31374|sals|sarcomere	36.364	30	2708	0.056785
1570	6	6464125	6475423	LOC100577552	XP_006564129.2	FBgn0025571	FBgn0025571|FBtr0083456|CG5836|SF1|Splicing	23.256	43.1	82	0.0567655
1571	2	10177757	10189421	LOC412132	XP_016766180.1	FBgn0023081	FBgn0023081|FBtr0072287|CG4012|gek|genghis	57.285	1025	30	0.0567382
1572	4	3783490	3789405	LOC102654720						247	0.0567172
1573	10	10062116	10065950	LOC107965039						78	0.0567147
1574	14	4940794	4944556	LOC413579	XP_026300796.1	FBgn0039634	FBgn0039634|FBtr0085416|CG11874|a-Man-Ib|a-Mannosidase	63.755	612	30	0.0567104
1575	3	611272	613015	LOC113218653	XP_026295497.1	FBgn0015271	FBgn0015271|FBtr0080543|CG7833|Orc5|Origin	33.833	261	5	0.0566793
1576	7	12345988	12348840	LOC412755	XP_396208.4	FBgn0040066	FBgn0040066|FBtr0308566|CG17437|wds|will	23.385	52	3	0.0566782
1577	8	11637999	11639574	LOC551131	XP_003251241.1	FBgn0017578	FBgn0017578|FBtr0345391|CG9648|Max|Max	65.789	142	7	0.0566743
1578	11	11394723	11397451	LOC726225	XP_026299472.1	FBgn0035679	FBgn0035679|FBtr0077063|CG10467|CG10467|	31.773	134	66	0.0566572
1579	1	23198508	23208680	LOC410791	XP_026298269.1	FBgn0030872	FBgn0030872|FBtr0303572|CG6492|Ucp4A|Ucp4A	32.087	171	178	0.0566427
1580	1	5647180	5649218	LOC411408	XP_394882.2	FBgn0030670	FBgn0030670|FBtr0074058|CG9245|Pis|Phosphatidylinositol	55.349	266	14	0.0566076
1581	6	9159195	9162881	LOC411167	XP_394641.3	FBgn0027091	FBgn0027091|FBtr0087234|CG8431|CysRS|Cysteinyl-tRNA	62.331	869	8	0.0565933
1582	11	5144147	5249415	LOC100578332	XP_026299577.1	FBgn0050089	FBgn0050089|FBtr0087285|CG30089|CG30089|	48.045	110	690	0.0565869
1583	8	9161606	9330054	LOC413568	XP_016769061.2	FBgn0264339	FBgn0264339|FBtr0331989|CG43795|CG43795|	64.873	917	4845	0.0565322
1584	11	15278024	15279692	LOC113219077						75	0.0565313
1585	10	10017425	10036094	LOC102655329	XP_006566161.1	FBgn0004907	FBgn0004907|FBtr0088419|CG17870|14-3-3z|14-3-3z	91.87	472	334	0.0565189
1586	4	1753064	1754463	LOC102656302						12	0.056497
1587	14	10555782	10559723	LOC413286	XP_026300770.1	FBgn0031730	FBgn0031730|FBtr0343388|CG7236|CG7236|	50	297	127	0.0564831
1588	10	10065957	10068754	LOC100578797	XP_003250801.2	FBgn0043457	FBgn0043457|FBtr0340547|CG5180|CG5180|	46.296	105	35	0.0564565
1589	1	12827491	12829992	LOC102653997						125	0.0564338
1590	15	5871506	5873518	LOC102655879	XP_016771976.2	FBgn0004387	FBgn0004387|FBtr0304671|CG5658|Klp98A|Kinesin-like	25	99.8	24	0.0564221
1591	6	7343249	7345218	LOC113218885						40	0.0564112
1592	6	7352661	7354902	LOC107965965						42	0.0563784
1593	9	4163148	4167291	LOC100576864	XP_006559976.1	FBgn0035295	FBgn0035295|FBtr0333430|CG5690|Cnb|Centrobin	30.445	150	54	0.056378
1594	14	10573041	10574239	LOC727309	XP_003250702.1	FBgn0036820	FBgn0036820|FBtr0308813|CG6852|Grx1|Glutaredoxin	59.341	119	8	0.0563153
1595	6	11967228	11970636	LOC102656698						49	0.0562845
1596	2	13310533	13313787	LOC725696	XP_001121513.2	FBgn0034722	FBgn0034722|FBtr0342988|CG10955|Rtf1|Rtf1	54.898	464	11	0.0562607
1597	4	150905	163837	LOC552548	XP_026295830.1	FBgn0021796	FBgn0021796|FBtr0336615|CG5092|Tor|Target	27.352	143	128	0.0562221
1598	13	3977864	3986873	LOC726093	XP_016771233.1	FBgn0037855	FBgn0037855|FBtr0082329|CG6621|CG6621|	44.471	339	50	0.0561919
1599	15	7879104	7881333	LOC409609	XP_393112.2	FBgn0015283	FBgn0015283|FBtr0333453|CG7619|Rpn10|Regulatory	65.743	476	8	0.0561701
1600	14	3410782	3412416	LOC550958	XP_026300792.1	FBgn0036139	FBgn0036139|FBtr0076221|CG6216|CG6216|	46.5	182	34	0.0561634
1601	8	3869923	3882891	LOC411629	XP_395098.4	FBgn0033015	FBgn0033015|FBtr0111115|CG2682|d4|d4	86.842	233	106	0.0561103
1602	1	26835755	26842314	LOC724541	NP_001207416.1	FBgn0038511	FBgn0038511|FBtr0083442|CG5873|cysu|Curly	33.176	334	108	0.0560613
1603	2	8135640	8138283	LOC724553	XP_006564290.2	FBgn0033656	FBgn0033656|FBtr0088063|CG8988|S2P|site-2	36.832	316	11	0.0560511
1604	10	2848579	2852478	LOC408303	XP_391854.1	FBgn0013305	FBgn0013305|FBtr0089873|CG3798|Nmda1|N-methyl-D-aspartate	58.776	292	30	0.0560458
1605	9	8278985	8282989	LOC409017	XP_016769403.1	FBgn0031682	FBgn0031682|FBtr0329981|CG5828|CG5828|	49.858	338	30	0.0560409
1606	5	167833	168921	LOC552227	XP_624607.1	FBgn0021795	FBgn0021795|FBtr0345952|CG9035|Tapd|Translocon-associated	46.043	125	3	0.0560182
1607	6	2346524	2348406	LOC107964525	XP_016767984.1	FBgn0052113	FBgn0052113|FBtr0273390|CG32113|Vps13D|Vacuolar	33.333	29.6	18	0.0559977
1608	11	10210607	10372038	E75	XP_006564383.2	FBgn0000568	FBgn0000568|FBtr0306814|CG8127|Eip75B|Ecdysone-induced	59.064	598	3367	0.0559653
1609	8	9084733	9098340	LOC408971	XP_623213.1	FBgn0005586	FBgn0005586|FBtr0473383|CG7576|Rab3|Rab3	86.099	403	427	0.0559383
1610	11	15700275	15756723	LOC100578939	XP_003251562.1	FBgn0259245	FBgn0259245|FBtr0343091|CG42343|DIP-b|Dpr-interacting	28.671	54.7	1052	0.0559349
1611	16	797483	814172	LOC413892	XP_006557342.1	FBgn0011747	FBgn0011747|FBtr0300497|CG1651|Ank|Ankyrin	30.37	80.5	585	0.0559126
1612	13	6385884	6388301	LOC552210	XP_026300615.1	FBgn0016013	FBgn0016013|FBtr0073278|CG14993|Faa|Fumarylacetoacetase	58.454	501	80	0.0558583
1613	8	2353210	2355536	LOC102654020						12	0.0558191
1614	10	10971213	10972748	LOC726611	XP_001122336.3	FBgn0263968	FBgn0263968|FBtr0343321|CG32743|nonC|no-on-and-no-off	38.889	31.6	63	0.0558188
1615	4	719443	746353	LOC409337	XP_016767419.1	FBgn0026160	FBgn0026160|FBtr0076267|CG7958|tna|tonalli	48.233	493	503	0.0557798
1616	12	7827912	7829831	LOC412309	XP_395770.1	FBgn0014011	FBgn0014011|FBtr0332800|CG8556|Rac2|Rac2	58.621	215	6	0.0557788
1617	11	13643444	13647847	LOC100576742	XP_003250860.1	FBgn0010395	FBgn0010395|FBtr0346711|CG1762|Itgbn|Integrin	35.741	468	92	0.0557618
1618	2	6595967	6607710	LOC410891	XP_026294730.1	FBgn0029088	FBgn0029088|FBtr0078665|CG2019|disp|dispatched	40.552	666	156	0.0557213
1619	8	9194027	9201573	LOC102654654						282	0.0557158
1620	11	2231673	2235240	LOC413379	XP_396824.1	FBgn0041709	FBgn0041709|FBtr0072902|CG5717|yellow-g|yellow-g	51.705	388	133	0.0557077
1621	1	6533013	6535592	LOC724585	XP_001120482.1	FBgn0030991	FBgn0030991|FBtr0074666|CG7453|CG7453|	50	72.4	11	0.0556984
1622	10	10453774	10455359	LOC102655396						30	0.0556946
1623	14	6851835	6853216	LOC725055	XP_006563149.2	FBgn0052196	FBgn0052196|FBtr0273401|CG32196|CG32196|	46.108	150	5	0.0556945
1624	6	2011802	2025879	LOC102653602						213	0.0556751
1625	11	15387094	15399562	Ip3k	XP_026299322.1	FBgn0283680	FBgn0283680|FBtr0346134|CG45017|IP3K2|Inositol	65.663	461	351	0.0556534
1626	11	15484317	15490225	LOC409574	XP_026299809.1	FBgn0027621	FBgn0027621|FBtr0074717|CG3400|Pfrx|6-phosphofructo-2-kinase	76.629	731	32	0.0556301
1627	5	13881140	13888076	LOC412468	XP_026296432.1	FBgn0000709	FBgn0000709|FBtr0077192|CG1484|fliI|flightless	68.581	1773	97	0.0556135
1628	6	4243003	4432280	LOC409786	XP_026297174.1	FBgn0266084	FBgn0266084|FBtr0306631|CG42610|Fhos|Formin	64.143	835	6149	0.055608
1629	12	8103698	8107501	LOC414035	XP_397471.3	FBgn0010238	FBgn0010238|FBtr0087933|CG12369|Lac|Lachesin	65.812	493	50	0.0555953
1630	14	9083583	9089755	LOC551708	XP_016771652.1	FBgn0002566	FBgn0002566|FBtr0344082|CG18028|lt|light	47.136	776	10	0.0555947
1631	11	15380225	15386575	LOC113219121	XP_026299716.1	FBgn0283680	FBgn0283680|FBtr0346133|CG45017|IP3K2|Inositol	87.5	32.3	95	0.0555752
1632	16	4646076	4647936	LOC551710	XP_624102.1	FBgn0010516	FBgn0010516|FBtr0088083|CG8996|wal|walrus	70.871	485	10	0.0555716
1633	2	1086473	1091023	LOC102655285	XP_026294840.1	FBgn0028963	FBgn0028963|FBtr0087781|CG17584|Or49b|Odorant	21.088	44.3	73	0.055561
1634	12	992782	993856	LOC107965340						10	0.055553
1635	7	10502085	10504971	LOC100577235	XP_026297713.1	FBgn0036282	FBgn0036282|FBtr0075985|CG14122|Smyd4-2|SET	21.945	75.1	77	0.0555345
1636	15	6412939	6427952	LOC726458	XP_006563495.1	FBgn0039225	FBgn0039225|FBtr0339254|CG6892|Ets96B|Ets96B	85.849	205	341	0.0555232
1637	8	9369556	9376250	LOC409557	XP_026298243.1	FBgn0016034	FBgn0016034|FBtr0347062|CG11254|mael|maelstrom	24.34	119	149	0.0554882
1638	7	2343463	2345716	LOC408950	XP_392478.2	FBgn0262559	FBgn0262559|FBtr0083563|CG7998|Mdh2|Malate	61.538	430	27	0.0554868
1639	14	9021020	9028505	LOC410539	XP_394018.2	FBgn0050104	FBgn0050104|FBtr0086928|CG30104|NT5E-2|Ecto-5'-nucleotidase	44.974	502	153	0.0554792
1640	2	15210502	15212964	LOC551492	XP_006568864.1	FBgn0037880	FBgn0037880|FBtr0082352|CG17726|CG17726|	45.808	311	9	0.0554698
1641	11	15334922	15338008	LOC552830	XP_006566799.1	FBgn0250791	FBgn0250791|FBtr0074840|CG6625|aSnap|a	76.37	483	66	0.0554591
1642	2	10049035	10051106	Or26	NP_001229897.1	FBgn0036078	FBgn0036078|FBtr0076300|CG14156|Or67c|Odorant	24.194	65.9	62	0.055456
1643	7	3795733	3797323	Ho	NP_001011641.1	FBgn0037933	FBgn0037933|FBtr0082424|CG14716|Ho|Heme	33.333	149	25	0.0554503
1644	2	10057004	10063608	Or30	XP_006565890.1	FBgn0030715	FBgn0030715|FBtr0074133|CG12697|Or13a|Odorant	20.792	65.1	190	0.0553998
1645	13	4833036	4843322	LOC409963	XP_393453.3	FBgn0027621	FBgn0027621|FBtr0339439|CG3400|Pfrx|6-phosphofructo-2-kinase	44.068	366	168	0.0553755
1646	8	3795033	3843750	LOC413620	XP_006559711.2	FBgn0040397	FBgn0040397|FBtr0331340|CG3655|CG3655|	65.9	684	1056	0.0553027
1647	12	9270666	9275066	LOC552317	XP_016771111.2	FBgn0027375	FBgn0027375|FBtr0075715|CG4879|RecQ5|RecQ5	42.434	513	40	0.0553016
1648	6	15373592	15379377	LOC725258	XP_001121130.1	FBgn0029975	FBgn0029975|FBtr0071091|CG1444|spidey|spidey	41.584	259	89	0.0552971
1649	14	1464447	1468311	LOC411790	XP_016771849.1	FBgn0031039	FBgn0031039|FBtr0344069|CG14209|Shawn|Shawn	26.074	107	10	0.0552728
1650	7	2090260	2095979	LOC100577026	XP_016768755.2	FBgn0033451	FBgn0033451|FBtr0088478|CG1665|Marc|Mitochondrial	32.258	155	104	0.0552701
1651	4	143621	145167	LOC727140	XP_006557397.1	FBgn0039271	FBgn0039271|FBtr0304718|CG11839|CG11839|	33.101	113	13	0.0552574
1652	5	5893824	5895537	LOC411077	XP_394551.1	FBgn0035853	FBgn0035853|FBtr0332139|CG7375|UbcE2M|NEDD8-conjugating	39.884	123	17	0.0552553
1653	1	25530476	25535277	LOC100578543	XP_003251771.1	FBgn0030003	FBgn0030003|FBtr0071152|CG2116|CG2116|	34.545	37.7	87	0.0552206
1654	5	370466	373890	LOC725409	XP_026296469.1	FBgn0034988	FBgn0034988|FBtr0072261|CG3362|cN-IIIB|cytosolic	46.021	271	22	0.0552158
1655	13	5957831	5959031	LOC102656433	XP_006560491.1	FBgn0029976	FBgn0029976|FBtr0340148|CG1514|snz|snazarus	33.333	30	16	0.0552149
1656	2	15454786	15455471	LOC725059	XP_001120955.2	FBgn0040890	FBgn0040890|FBtr0300214|CG14199|ksh|kish	70.27	90.9	18	0.0551853
1657	2	4831304	4832577	LOC724405	XP_003249689.1	FBgn0011296	FBgn0011296|FBtr0336685|CG4533|l(2)efl|lethal	49.63	126	20	0.0551771
1658	2	10062610	10065521	LOC726097	XP_016773532.1	FBgn0030715	FBgn0030715|FBtr0074133|CG12697|Or13a|Odorant	22.741	69.7	102	0.0551114
1659	3	6896053	6898234	LOC100576677	XP_026295466.1	FBgn0033389	FBgn0033389|FBtr0301527|CG2412|Rad51D|Rad51	26.254	101	13	0.0551071
1660	10	419083	479550	LOC100577198	XP_026299274.1	FBgn0263973	FBgn0263973|FBtr0307512|CG32397|jv|javelin	45.57	132	684	0.0550959
1661	8	3848204	3855976	LOC413618	XP_397060.3	FBgn0046222	FBgn0046222|FBtr0078714|CG1109|Wdr33|WD	62.11	825	38	0.0550819
1662	1	24254573	24256513	LOC100579021	XP_006571635.1	FBgn0260027	FBgn0260027|FBtr0300582|CG42495|CG42495|	33.333	58.9	13	0.0550769
1663	1	5806791	5967005	LOC100576291	XP_026295674.1	FBgn0263257	FBgn0263257|FBtr0345072|CG43395|Cngl|Cyclic	69.057	1030	5204	0.0550543
1664	10	9807841	9809010	LOC552682	XP_003250792.1	FBgn0028342	FBgn0028342|FBtr0343981|CG2968|ATPsynd|ATP	57.325	170	8	0.0550251
1665	2	2813134	2838943	LOC726798	XP_026294846.1	FBgn0261244	FBgn0261244|FBtr0340291|CG33174|inaE|inactivation	27.567	271	391	0.0549569
1666	5	7475247	7479097	LOC725795	XP_001121602.2	FBgn0086686	FBgn0086686|FBtr0304678|CG7832|l(3)L1231|lethal	26.606	75.9	10	0.0548761
1667	4	2831417	2833436	LOC412067	XP_395533.2	FBgn0029503	FBgn0029503|FBtr0084554|CG6198|mora|morgana	55.663	361	9	0.0548493
1668	15	8321747	8349550	LOC102655058	XP_026301132.1	FBgn0004133	FBgn0004133|FBtr0310050|CG1363|blow|blown	45.833	26.2	651	0.0548035
1669	4	12065830	12067267	LOC410992	XP_394467.1	FBgn0264848	FBgn0264848|FBtr0075958|CG10682|vih|vihar	67.241	250	20	0.0547632
1670	16	604253	612994	LOC550975	XP_026301727.1	FBgn0004387	FBgn0004387|FBtr0304671|CG5658|Klp98A|Kinesin-like	30.435	32.3	133	0.0547321
1671	1	21814187	21830349	LOC725748	XP_016769071.1	FBgn0011747	FBgn0011747|FBtr0300497|CG1651|Ank|Ankyrin	33.188	103	285	0.0547219
1672	10	7716730	7718978	LOC100578011	XP_003250472.2	FBgn0030500	FBgn0030500|FBtr0073850|CG9938|Ndc80|Ndc80	21.111	54.3	8	0.0546872
1673	12	8499000	8500662	LOC725855	XP_001121654.1	FBgn0032642	FBgn0032642|FBtr0306162|CG5110|CG5110|	57.258	155	18	0.0546834
1674	8	3734923	3779021	LOC552177	XP_026298293.1	FBgn0015589	FBgn0015589|FBtr0445314|CG1451|Apc|APC-like	54.733	613	906	0.0546825
1675	2	14748246	14750873	LOC552747	XP_625125.2	FBgn0032643	FBgn0032643|FBtr0305684|CG6453|GCS2b|Glucosidase	41.856	400	34	0.0546531
1676	8	9261567	9263963	LOC100577915	XP_006566864.2	FBgn0261793	FBgn0261793|FBtr0112927|CG18009|Trf2|TATA	41.935	33.9	36	0.054601
1677	16	1499414	1502135	LOC552554	XP_624933.3	FBgn0025630	FBgn0025630|FBtr0344156|CG4061|Rtca|RNA	42.69	241	22	0.0545891
1678	15	3738308	3741196	LOC551438	XP_623834.1	FBgn0011745	FBgn0011745|FBtr0082652|CG6174|Arp1|Actin-related	84.043	689	3	0.0545568
1679	10	4555241	4558133	LOC100577441	XP_003250005.2	FBgn0032399	FBgn0032399|FBtr0342596|CG6785|CG6785|	48.039	83.2	80	0.0545549
1680	13	6421600	6423296	Eth	NP_001136079.1	FBgn0028738	FBgn0028738|FBtr0072426|CG18105|ETH|Ecdysis	32.812	40	60	0.0545549
1681	1	28123	30958	LOC726145	XP_016773166.1	FBgn0015321	FBgn0015321|FBtr0345604|CG8284|Ubc4|Ubiquitin	78.392	310	6	0.0545498
1682	14	5418324	5420911	LOC727642	XP_001123348.1	FBgn0031322	FBgn0031322|FBtr0307057|CG5001|CG5001|	38.905	234	45	0.0545446
1683	1	5352296	5356182	LOC409417	XP_392932.3	FBgn0035232	FBgn0035232|FBtr0072829|CG12099|CG12099|	35.704	335	27	0.0545202
1684	14	8374740	8384572	LOC410526	XP_016771508.1	FBgn0033365	FBgn0033365|FBtr0088665|CG8170|CG8170|	61.575	512	203	0.0544918
1685	2	2863416	2866968	LOC107964089	XP_026302245.1	FBgn0033807	FBgn0033807|FBtr0300286|CG12251|AQP|aquaporin	51.6	270	60	0.05446
1686	5	998939	1000477	LOC412443	XP_395900.2	FBgn0051221	FBgn0051221|FBtr0330030|CG31221|CG31221|	31.25	28.9	2	0.0544497
1687	7	4862731	4865537	LOC412393	XP_395851.2	FBgn0287767	FBgn0287767|FBtr0086038|CG17337|Cndp2|Cytosolic	61.555	641	8	0.0544492
1688	4	10168743	10170214	LOC113218713	XP_026295813.1	FBgn0040283	FBgn0040283|FBtr0084541|CG6057|SMC1|Structural	52.695	182	25	0.0544377
1689	10	10242097	10246635	LOC726983	XP_026298923.1	FBgn0037293	FBgn0037293|FBtr0078842|CG12007|RabGGTa|Rab	34.515	229	11	0.0544299
1690	16	4639115	4644823	LOC413121	XP_016772439.2	FBgn0030786	FBgn0030786|FBtr0074330|CG4742|mRpL22|mitochondrial	66.061	231	26	0.0544066
1691	8	3784750	3787316	LOC552242	XP_006559708.2	FBgn0039655	FBgn0039655|FBtr0113305|CG14507|CG14507|	51.282	148	46	0.0543978
1692	1	20862267	20863322	LOC102655531						28	0.0543836
1693	4	3349436	3351282	LOC411533	XP_395004.3	FBgn0037756	FBgn0037756|FBtr0082140|CG8507|CG8507|	42.744	284	12	0.0543276
1694	1	15644332	15647509	LOC413672	XP_397113.1	FBgn0028499	FBgn0028499|FBtr0336469|CG7985|CG7985|	36.965	354	47	0.0542892
1695	12	8496692	8498721	LOC551427	XP_623822.2	FBgn0023197	FBgn0023197|FBtr0473621|CG6298|Jon74E|Jonah	24	30.4	20	0.0542452
1696	11	12089862	12122576	LOC408351	XP_006566398.2	FBgn0261647	FBgn0261647|FBtr0330666|CG4272|Axud1|AXIN1	47.04	268	652	0.0542191
1697	1	7941395	7951326	cad	NP_001239359.1	FBgn0000251	FBgn0000251|FBtr0081413|CG1759|cad|caudal	58.182	151	210	0.0542159
1698	9	1589530	1591419	LOC107965832						6	0.0541851
1699	14	9815743	9827516	LOC727121	XP_006565811.2	FBgn0035431	FBgn0035431|FBtr0073090|CG14968|CG14968|	52.151	173	232	0.0541487
1700	6	3796608	3797733	LOC411482	XP_026297170.1	FBgn0035980	FBgn0035980|FBtr0076444|CG4447|mRRF1|mitochondrial	43.455	172	6	0.0541018
1701	14	7544524	7546789	LOC726227	XP_026300707.1	FBgn0011762	FBgn0011762|FBtr0076603|CG7108|Prim1|DNA	50.481	414	52	0.0540368
1702	14	3798331	3897967	LOC100577542						3339	0.0540333
1703	9	3091111	3255840	LOC413555	XP_006558411.1	FBgn0051646	FBgn0051646|FBtr0079114|CG31646|DIP-t|Dpr-interacting	60.403	381	6155	0.0540319
1704	11	15259811	15320719	LOC100820634	NP_001238948.1	FBgn0000535	FBgn0000535|FBtr0310016|CG10952|eag|ether	66.582	1501	1836	0.0540167
1705	14	2998613	3000567	LOC412424	XP_006559341.1	FBgn0039674	FBgn0039674|FBtr0085447|CG1907|CG1907|	54.255	297	24	0.0540106
1706	2	15190161	15195383	LOC409151	XP_016766170.2	FBgn0041188	FBgn0041188|FBtr0083099|CG5166|Atx2|Ataxin-2	49.321	200	9	0.0539851
1707	6	16844775	16846430	LOC413781	XP_397220.3	FBgn0029117	FBgn0029117|FBtr0076897|CG9943|Surf1|Surfeit	41.732	212	26	0.0539625
1708	3	8284959	8286040	LOC102656442	XP_026295519.1	FBgn0040534	FBgn0040534|FBtr0082006|CG11985|Sf3b5|Splicing	90.588	171	10	0.0539577
1709	10	10945282	10947246	LOC412870	XP_396322.3	FBgn0035149	FBgn0035149|FBtr0072558|CG17183|MED30|Mediator	50	138	31	0.0539425
1710	7	2368091	2378881	LOC100577781						304	0.0538699
1711	13	10692955	10694630	LOC724463	XP_001120325.2	FBgn0032845	FBgn0032845|FBtr0331618|CG10747|CG10747|	37.821	198	9	0.0538595
1712	7	3509339	3512955	LOC413958	XP_625035.2	FBgn0025628	FBgn0025628|FBtr0070337|CG4199|CG4199|	43.203	474	23	0.0538463
1713	4	10225195	10229269	LOC413590	XP_026295815.1	FBgn0027620	FBgn0027620|FBtr0085845|CG1966|Acf|ATP-dependent	25.287	32	151	0.05382
1714	11	215025	219189	LOC726780	XP_026299733.1	FBgn0030892	FBgn0030892|FBtr0089576|CG7206|CG7206|	33.088	65.5	26	0.0538192
1715	1	21712226	21713636	LOC102653709	XP_006571428.1	FBgn0000273	FBgn0000273|FBtr0335495|CG4379|Pka-C1|Protein	59.649	459	26	0.0537563
1716	8	8499407	8500186	LOC107964861						24	0.0537302
1717	4	2854205	2856999	LOC102654638						71	0.05372
1718	5	5761865	5778155	LOC408828	XP_006562203.2	FBgn0033196	FBgn0033196|FBtr0303287|CG1358|CG1358|	57.363	518	566	0.0537001
1719	10	10952672	10954991	LOC102655071						55	0.0536295
1720	13	2950100	2953503	LOC102656111						74	0.0536275
1721	16	4970091	4972450	LOC113219311						80	0.0536101
1722	1	25053956	25056027	LOC552644	XP_016771940.1	FBgn0029158	FBgn0029158|FBtr0290266|CG5231|Las|Lipoic	67.204	529	7	0.053566
1723	11	15158016	15159869	LOC413144	XP_396595.2	FBgn0031050	FBgn0031050|FBtr0345991|CG12235|Arp10|Actin-related	43.164	314	12	0.0535267
1724	11	12545204	12597935	LOC726903	XP_001122620.2	FBgn0029750	FBgn0029750|FBtr0070758|CG3323|CG3323|	25.893	31.2	2002	0.0534811
1725	3	12034869	12069261	LOC410918	XP_026295211.1	FBgn0003870	FBgn0003870|FBtr0303228|CG1856|ttk|tramtrack	66.19	256	361	0.0534747
1726	3	3044239	3053582	LOC410970	XP_394446.4	FBgn0035879	FBgn0035879|FBtr0113153|CG7112|GAPcenA|GTPase	43.772	860	72	0.0534683
1727	11	2075083	2078832	LOC102653728						129	0.0534434
1728	2	15207150	15210128	LOC726570	XP_026294960.1	FBgn0030655	FBgn0030655|FBtr0340348|CG9213|CG9213|	39.461	305	7	0.0534252
1729	11	14244285	14247060	LOC100578910	XP_026299370.1	FBgn0039559	FBgn0039559|FBtr0085267|CG4976|NSD|Nuclear	23.602	43.9	43	0.053411
1730	15	3775592	3780805	LOC411720	XP_006560748.1	FBgn0032702	FBgn0032702|FBtr0081128|CG10376|CG10376|	27.309	63.2	4	0.0534069
1731	1	24671833	24682142	LOC411753	XP_003251750.1	FBgn0034009	FBgn0034009|FBtr0087391|CG8155|CG8155|	54.851	539	77	0.0533428
1732	12	9161000	9162296	LOC726782	XP_001122504.1	FBgn0085425	FBgn0085425|FBtr0112644|CG34396|CG34396|	33.846	34.3	6	0.0533068
1733	9	8236579	8245700	LOC100578227	XP_006561811.1	FBgn0085472	FBgn0085472|FBtr0112747|CG34443|CG34443|	30.198	84.3	303	0.0532935
1734	16	4752061	4758150	LOC102655928	XP_006561457.2	FBgn0037107	FBgn0037107|FBtr0333393|CG7166|CG7166|	36.17	27.7	175	0.0532933
1735	13	3832893	3846553	LOC410424	XP_006558542.1	FBgn0017558	FBgn0017558|FBtr0112892|CG8808|Pdk|Pyruvate	68.205	544	201	0.0532686
1736	11	3028846	3039166	LOC107965179	XP_016770392.1	FBgn0034605	FBgn0034605|FBtr0110814|CG15661|Ugt49C1|UDP-glycosyltransferase	29.87	32	260	0.053267
1737	1	10983352	10997649	LOC100578300	XP_026297454.1	FBgn0030360	FBgn0030360|FBtr0339626|CG1806|CG1806|	34.241	96.7	399	0.0531956
1738	11	16218129	16219517	LOC726486	XP_001120846.1	FBgn0037295	FBgn0037295|FBtr0339315|CG12591|dpr16|defective	33.962	30	47	0.0531654
1739	11	8252336	8268350	LOC727037	XP_016770806.2	FBgn0032029	FBgn0032029|FBtr0345734|CG17292|CG17292|	34.717	158	246	0.0531571
1740	9	11393806	11397116	LOC409073	XP_006567646.2	FBgn0036319	FBgn0036319|FBtr0332049|CG11010|Ent3|Equilibrative	43.57	407	77	0.0531543
1741	8	8992567	8995529	LOC413324	XP_016769017.1	FBgn0026415	FBgn0026415|FBtr0343030|CG1780|Idgf4|Imaginal	45.233	388	82	0.0530982
1742	3	12561662	12562433	LOC107964219						12	0.0529779
1743	10	2497762	2502332	LOC100576301						35	0.0529745
1744	1	2070188	2074455	LOC409999	XP_006558669.1	FBgn0051871	FBgn0051871|FBtr0080104|CG31871|CG31871|	41.53	282	113	0.0529644
1745	12	4786360	4789339	LOC113219167						69	0.0529556
1746	12	7655761	7664278	LOC413222	XP_006565215.1	FBgn0010397	FBgn0010397|FBtr0087512|CG10119|LamC|Lamin	56.05	600	69	0.0529514
1747	14	9339409	9354083	LOC408480	XP_392026.2	FBgn0029092	FBgn0029092|FBtr0306808|CG11804|ced-6|ced-6	36.24	247	236	0.0529445
1748	13	2372387	2373817	LOC102654049	XP_026300573.1	FBgn0041247	FBgn0041247|FBtr0079463|CG13787|Gr28a|Gustatory	22.222	61.2	36	0.0529154
1749	8	8404434	8412528	LOC102656248	XP_006564679.2	FBgn0024897	FBgn0024897|FBtr0070272|CG3100|b6|b6	24.06	68.9	208	0.0529145
1750	4	3341857	3344008	LOC411531	XP_016767415.1	FBgn0261523	FBgn0261523|FBtr0302458|CG42658|CG42658|	31.169	38.5	5	0.0528899
1751	11	14684217	14685772	LOC102654487						69	0.0528797
1752	1	25052074	25053721	LOC552654	XP_016771943.1	FBgn0250843	FBgn0250843|FBtr0079948|CG4904|Prosa6|Proteasome	60.432	330	2	0.0528789
1753	9	10066545	10068358	LOC551133	XP_006561936.1	FBgn0085224	FBgn0085224|FBtr0112388|CG34195|CG34195|	57.762	308	74	0.0528748
1754	10	10944540	10953014	LOC726546	XP_006566277.1	FBgn0052669	FBgn0052669|FBtr0073412|CG32669|CG32669|	29.73	27.7	187	0.052846
1755	16	4648229	4651994	LOC551686	XP_624077.3	FBgn0286781	FBgn0286781|FBtr0081001|CG6582|cass|cassowary	51.262	508	9	0.0528179
1756	11	8174693	8176094	LOC102654481	XP_006563377.2	FBgn0024150	FBgn0024150|FBtr0330066|CG10564|Ac78C|Adenylyl	34.043	34.7	2	0.0528167
1757	11	5027354	5028810	LOC552348	XP_006572272.1	FBgn0038396	FBgn0038396|FBtr0083223|CG5013|CG5013|	58.482	265	5	0.0528016
1758	1	5595982	5597388	LOC113219263						42	0.0527769
1759	13	3298951	3357708	Br-c	XP_026300347.1	FBgn0283451	FBgn0283451|FBtr0303562|CG11491|br|broad	64.975	246	584	0.0527623
1760	10	10393014	10408692	LOC102654938						596	0.0527523
1761	11	2544645	2546480	LOC550973	XP_623372.1	FBgn0003514	FBgn0003514|FBtr0345294|CG3595|sqh|spaghetti	90.805	329	45	0.0527491
1762	11	15449959	15453766	LOC552759	XP_026299807.1	FBgn0013435	FBgn0013435|FBtr0088429|CG1362|Cdc2rk|Cdc2-related	49.839	318	23	0.0527382
1763	5	13858451	13859322	Ndufs5	NP_001155303.1	FBgn0031228	FBgn0031228|FBtr0330642|CG11455|ND-15|NADH	35.227	62.8	10	0.0527188
1764	2	15547388	15553850	LOC552580	XP_006568830.2	FBgn0010328	FBgn0010328|FBtr0112857|CG5965|woc|without	49.574	1013	13	0.0527124
1765	10	11439504	11441395	LOC102656431						97	0.052702
1766	5	12689533	12695575	LOC411381	XP_394855.4	FBgn0019972	FBgn0019972|FBtr0085482|CG7788|Drice|Death	41.923	207	110	0.0526795
1767	12	4931938	4934844	LOC102653865	XP_006562273.2	FBgn0037324	FBgn0037324|FBtr0113193|CG10609|Orco|Odorant	22.84	50.8	119	0.0526682
1768	14	8964833	8977573	LOC726322	XP_006564921.2	FBgn0031390	FBgn0031390|FBtr0301660|CG31671|tho2|tho2	26.786	37	270	0.0526681
1769	4	7609057	7610025	LOC100577527	XP_003250139.1	FBgn0263774	FBgn0263774|FBtr0345942|CG43691|CG43691|	25.556	29.6	20	0.0526634
1770	6	15422574	15440386	LOC725436	XP_026297347.1	FBgn0023458	FBgn0023458|FBtr0303341|CG3585|Rbcn-3A|Rabconnectin-3A	57.246	3754	342	0.0526465
1771	8	2373853	2377025	LOC413253	XP_396699.1	FBgn0038515	FBgn0038515|FBtr0321266|CG5823|CG5823|	51.111	268	11	0.0526419
1772	8	2255422	2260813	LOC409150	XP_001123353.2	FBgn0033879	FBgn0033879|FBtr0087643|CG6543|Echs1|Enoyl-CoA	65.468	381	18	0.0526202
1773	13	4809347	4833438	LOC413550	XP_026300579.1	FBgn0050106	FBgn0050106|FBtr0086893|CG30106|CCHa1-R|CCHamide-1	55.152	367	724	0.0525202
1774	14	8943525	8960945	LOC408471	XP_006564925.1	FBgn0029834	FBgn0029834|FBtr0305346|CG5937|CG5937|	40.77	1057	331	0.0524812
1775	11	14726244	14792698	LOC551501	XP_623898.4	FBgn0011591	FBgn0011591|FBtr0078267|CG10580|fng|fringe	51.87	419	2146	0.052468
1776	12	8694604	8698293	LOC551738	XP_026300083.1	FBgn0030555	FBgn0030555|FBtr0073923|CG1839|Fbxl4|F	43.988	253	9	0.0524659
1777	11	15127888	15130817	LOC411554	XP_006566779.1	FBgn0031286	FBgn0031286|FBtr0078038|CG3862|CG3862|	47.891	366	13	0.0524284
1778	14	9090431	9095550	LOC413909	XP_026300801.1	FBgn0027080	FBgn0027080|FBtr0075410|CG4561|TyrRS|Tyrosyl-tRNA	66.604	691	16	0.0524075
1779	11	3583920	4087918	LOC725924	XP_026299571.1	FBgn0015400	FBgn0015400|FBtr0080252|CG4977|kek2|kekkon	40.189	300	9882	0.0523883
1780	1	11942593	11953074	LOC102655275						201	0.0523578
1781	1	19734755	19746500	LOC413500	XP_396944.4	FBgn0031903	FBgn0031903|FBtr0303207|CG4971|Wnt10|Wnt	50.856	382	158	0.0523482
1782	8	8841462	8852151	LOC102656572						248	0.0523312
1783	3	663870	671505	LOC409492	XP_026295503.1	FBgn0264087	FBgn0264087|FBtr0330701|CG43756|Slob|Slowpoke	35.606	304	29	0.0522583
1784	5	5904084	5918266	LOC100579049	XP_026296663.1	FBgn0031114	FBgn0031114|FBtr0340400|CG1676|cactin|cactin	56.028	599	164	0.0522379
1785	2	14542801	14593835	InR-2	XP_006568757.1	FBgn0283499	FBgn0283499|FBtr0290232|CG18402|InR|Insulin-like	37.784	897	627	0.0522183
1786	1	25166839	25168557	LOC724118	XP_006571694.1	FBgn0051013	FBgn0051013|FBtr0085671|CG31013|CG31013|	32.609	30.4	5	0.0522157
1787	11	16272938	16276030	LOC410286	XP_026299519.1	FBgn0037708	FBgn0037708|FBtr0082115|CG9386|CG9386|	37.838	294	62	0.0522146
1788	6	3654894	3657448	LOC113218830	XP_026296992.1	FBgn0040256	FBgn0040256|FBtr0113321|CG6633|Ugt35C1|UDP-glycosyltransferase	31.638	244	48	0.0522085
1789	2	6585445	6601401	LOC100579058	XP_016766426.1	FBgn0260986	FBgn0260986|FBtr0452078|CG14781|mei-38|meiotic	26.846	41.2	468	0.0521646
1790	8	11707154	11710970	LOC551754	XP_624144.2	FBgn0037021	FBgn0037021|FBtr0078277|CG11399|Pcif1|Phosphorylated	57.063	805	9	0.0521599
1791	7	6106098	6110611	LOC107965780						50	0.0521493
1792	4	10230114	10239841	LOC409981	XP_026295816.1	FBgn0261788	FBgn0261788|FBtr0303125|CG42734|Ank2|Ankyrin	45.791	216	258	0.052113
1793	3	5695232	5697095	LOC726282	XP_006560984.1	FBgn0038540	FBgn0038540|FBtr0083511|CG14321|CG14321|	58.621	114	47	0.0521003
1794	4	1197740	1198580	LOC113218735	XP_026296030.1	FBgn0034920	FBgn0034920|FBtr0072131|CG5597|CG5597|	38.554	68.6	11	0.0520761
1795	11	4274955	4318412	LOC412663	XP_026299731.1	FBgn0002526	FBgn0002526|FBtr0077014|CG10236|LanA|Laminin	43.762	3220	216	0.0520721
1796	1	1802345	1808551	LOC409620	XP_026295008.1	FBgn0035704	FBgn0035704|FBtr0076986|CG10144|Vps8|Vacuolar	35.805	700	36	0.0520603
1797	8	537915	539994	LOC100577931	XP_006557329.1	FBgn0286198	FBgn0286198|FBtr0343404|CG7144|LKRSDH|Lysine	33.333	31.6	12	0.0520273
1798	6	4124409	4225836	LOC413785	XP_026297172.1	FBgn0010470	FBgn0010470|FBtr0306013|CG9847|Fkbp14|FK506-binding	71.56	311	3589	0.0519964
1799	6	5235510	5242327	LOC409425	XP_026297227.1	FBgn0031975	FBgn0031975|FBtr0079534|CG7356|Tg|Transglutaminase	36.492	433	243	0.0519921
1800	6	9040069	9044183	LOC113218858						110	0.0519545
1801	11	11435150	11440147	LOC410315	XP_393796.4	FBgn0040080	FBgn0040080|FBtr0085189|CG5692|pins|partner	57.327	691	71	0.0519538
1802	1	6270182	6272115	LOC113219390						48	0.0519291
1803	11	1700162	1705727	LOC100578577						93	0.0518471
1804	11	264535	270579	LOC100576370	XP_026299536.1	FBgn0267348	FBgn0267348|FBtr0345031|CG3322|LanB2|Laminin	20.149	35.8	141	0.051833
1805	1	11262469	11264665	LOC100578057						60	0.0518052
1806	11	15692949	15701225	LOC410269	XP_393750.5	FBgn0032026	FBgn0032026|FBtr0307092|CG7627|CG7627|	51.644	1416	154	0.051784
1807	10	6916404	6920444	LOC410231	XP_393713.3	FBgn0029114	FBgn0029114|FBtr0075607|CG6890|Tollo|Tollo	55.818	1389	32	0.0517807
1808	12	9187881	9193989	LOC552190	XP_006567022.2	FBgn0051510	FBgn0051510|FBtr0084783|CG31510|CG31510|	33.929	28.5	201	0.0517703
1809	4	10028273	10036926	LOC552007	XP_006565999.1	FBgn0267385	FBgn0267385|FBtr0084214|CG7070|PyK|Pyruvate	70.225	756	75	0.0517285
1810	6	16776276	16776680	LOC107964652						9	0.0517086
1811	12	8016656	8026165	LOC411361	XP_016770935.1	FBgn0025525	FBgn0025525|FBtr0333271|CG9102|bab2|bric	56.757	153	102	0.0516998
1812	1	24267415	24270492	LOC409251	XP_006571627.1	FBgn0038686	FBgn0038686|FBtr0332165|CG5555|CG5555|	51.866	527	15	0.0516932
1813	1	6300717	6303236	LOC102654917						56	0.0516867
1814	11	2936166	3249803	LOC408343	XP_016770383.1	FBgn0003380	FBgn0003380|FBtr0302903|CG12348|Sh|Shaker	87.594	933	2158	0.0516829
1815	8	8235042	8238871	LOC413627	XP_026298038.1	FBgn0038257	FBgn0038257|FBtr0336877|CG7390|smp-30|Senescence	40.604	209	31	0.0516716
1816	1	20668453	20671218	LOC100578205	NP_001242967.1	FBgn0039638	FBgn0039638|FBtr0085414|CG11881|dgt6|dim	26.797	62.4	6	0.0516666
1817	3	625156	626896	LOC113218655						8	0.0516513
1818	16	5945501	5950032	LOC100576410	XP_016772443.2	FBgn0261279	FBgn0261279|FBtr0299515|CG42250|lqfR|liquid	36.364	28.9	132	0.0516163
1819	3	488939	494557	LOC552175	XP_026295413.1	FBgn0033235	FBgn0033235|FBtr0088882|CG8728|CG8728|	60.636	636	12	0.0515964
1820	13	9909595	9923641	LOC724961	XP_016771427.1	FBgn0024244	FBgn0024244|FBtr0344768|CG10016|drm|drumstick	61.728	102	332	0.0515565
1821	11	2703355	2705290	LOC107965203						41	0.051556
1822	1	7904671	7912643	LOC410736	XP_016766471.2	FBgn0260006	FBgn0260006|FBtr0100009|CG33968|drd|drop	34.158	387	208	0.0515455
1823	12	8471601	8474835	LOC725656	XP_006565292.1	FBgn0036668	FBgn0036668|FBtr0075330|CG9715|Zcchc7|Zinc	30.556	44.3	35	0.0515413
1824	6	9128598	9133801	LOC102654626	XP_006565482.2	FBgn0023097	FBgn0023097|FBtr0334637|CG5206|bon|bonus	43.193	421	11	0.0515403
1825	16	5895225	5943899	LOC100576384	XP_026301671.1	FBgn0004370	FBgn0004370|FBtr0330393|CG1817|Ptp10D|Protein	66.99	2149	1002	0.0515366
1826	1	26184907	26191555	LOC551530	XP_026302130.1	FBgn0263599	FBgn0263599|FBtr0075527|CG5931|Brr2|Brr2	81.471	3668	26	0.051536
1827	1	13200374	13215239	LOC725818	XP_006570204.1	FBgn0036299	FBgn0036299|FBtr0075966|CG10620|Tsf2|Transferrin	32.558	29.6	383	0.0515251
1828	16	2978344	2979755	LOC100576736	XP_003249482.1	FBgn0030929	FBgn0030929|FBtr0343047|CG15043|CG15043|	28.409	37.4	26	0.0515139
1829	16	609777	654932	LOC412739	XP_396192.5	FBgn0005631	FBgn0005631|FBtr0343013|CG13521|robo1|roundabout	44.134	893	1277	0.0515098
1830	9	11327662	11332393	LOC102653654	XP_016773228.1	FBgn0011277	FBgn0011277|FBtr0070691|CG3052|HLH4C|Helix	93.056	119	153	0.0514637
1831	14	5984381	5988963	LOC411661	XP_395129.4	FBgn0032689	FBgn0032689|FBtr0343829|CG10413|CG10413|	59.623	1105	9	0.0514562
1832	1	21701665	21727456	LOC410671	XP_016769860.2	FBgn0003366	FBgn0003366|FBtr0073393|CG18085|sev|sevenless	28.716	750	495	0.051441
1833	1	10923264	10927480	LOC406118	XP_026295932.1	FBgn0034527	FBgn0034527|FBtr0086226|CG9945|CG9945|	39.056	318	55	0.0514291
1834	11	9857063	9863055	LOC408347	XP_391899.4	FBgn0266670	FBgn0266670|FBtr0077519|CG8843|Sec5|Secretory	31.707	34.3	33	0.0514093
1835	4	7026167	7026306	Mir3724						13	0.0514007
1836	11	16209574	16216172	LOC410282	XP_026299512.1	FBgn0035880	FBgn0035880|FBtr0076675|CG17352|Culd|CUB	44.073	501	172	0.0513981
1837	8	8220483	8234287	LOC412746	XP_006564669.2	FBgn0033154	FBgn0033154|FBtr0089022|CG1850|CG1850|	24.211	39.7	72	0.0513652
1838	8	2484742	2492795	LOC100577488	XP_006559528.1	FBgn0085415	FBgn0085415|FBtr0345644|CG34386|CG34386|	31.933	64.7	122	0.0513456
1839	5	378790	381814	LOC725303	XP_006572384.1	FBgn0025635	FBgn0025635|FBtr0070118|CG17829|CG17829|	26.667	135	13	0.0513384
1840	5	8531552	8532956	LOC551692	XP_006564855.1	FBgn0039557	FBgn0039557|FBtr0085270|CG12259|CG12259|	74.444	536	1	0.051337
1841	8	2796401	2798235	LOC410017	XP_006559627.1	FBgn0035243	FBgn0035243|FBtr0072823|CG13926|CG13926|	53.061	219	13	0.0513289
1842	12	7684754	7686558	LOC100578526	XP_003250593.2	FBgn0031183	FBgn0031183|FBtr0339557|CG14621|CG14621|	27.667	124	13	0.0513017
1843	2	6926722	6927999	LOC726009	XP_001120413.1	FBgn0029833	FBgn0029833|FBtr0305344|CG5941|MCTS1|Malignant	74.176	295	1	0.0512821
1844	6	11871267	11874322	LOC411156	XP_006569578.2	FBgn0031711	FBgn0031711|FBtr0343257|CG6907|CG6907|	42.132	150	77	0.0512628
1845	13	8147427	8149102	LOC100576460	XP_003250394.3	FBgn0029995	FBgn0029995|FBtr0301736|CG2256|CG2256|	34.762	122	59	0.0512197
1846	12	4700015	4896125	LOC413125	XP_016771019.1	FBgn0032196	FBgn0032196|FBtr0343607|CG5708|CG5708|	50	172	4960	0.051191
1847	10	10664235	10668991	LOC102656594	XP_006566249.1	FBgn0032899	FBgn0032899|FBtr0333009|CG9338|CG9338|	23.129	40	134	0.0511789
1848	13	7578456	7580316	LOC107965433						63	0.0511735
1849	5	1919443	1929829	LOC411060	XP_016767742.2	FBgn0015477	FBgn0015477|FBtr0339370|CG8014|Rme-8|Receptor	57.447	1929	72	0.0511661
1850	1	3321126	3325659	LOC102656333						126	0.0511423
1851	14	5831301	5864787	LOC107965483						822	0.0511327
1852	10	10293652	10302012	LOC412034	XP_026299159.1	FBgn0015929	FBgn0015929|FBtr0345797|CG1616|dpa|disc	29.769	275	150	0.0511168
1853	5	13441594	13446794	LOC552797	XP_026296476.1	FBgn0000567	FBgn0000567|FBtr0075202|CG32180|Eip74EF|Ecdysone-induced	46.25	86.3	99	0.0511088
1854	11	15341730	15343741	LOC409307	XP_026299446.1	FBgn0250862	FBgn0250862|FBtr0340302|CG42237|CG42237|	36.996	204	44	0.0510339
1855	6	16237329	16238157	LOC113218852						21	0.0510322
1856	1	22204116	22388608	LOC100578882						4453	0.0510071
1857	15	7889002	7893487	LOC102656397	XP_016772228.1	FBgn0036014	FBgn0036014|FBtr0076379|CG3222|CG3222|	30.986	76.3	86	0.051003
1858	15	7870499	7874116	LOC409712	XP_393211.4	FBgn0036824	FBgn0036824|FBtr0075076|CG3902|CG3902|	70.235	581	70	0.0509704
1859	11	12185434	12188204	LOC726695	XP_016770778.2	FBgn0034279	FBgn0034279|FBtr0089557|CG18635|CG18635|	23.974	151	5	0.0509448
1860	2	10198381	10201585	LOC412005	XP_395471.3	FBgn0267796	FBgn0267796|FBtr0347574|CG46121|Tmc|Transmembrane	23.389	97.8	9	0.0509366
1861	6	16065811	16104481	LOC550930	XP_026297238.1	FBgn0011300	FBgn0011300|FBtr0088659|CG8224|babo|baboon	64.789	557	1082	0.0509346
1862	11	12501102	12517971	LOC410332	XP_393813.5	FBgn0031762	FBgn0031762|FBtr0332602|CG9098|CG9098|	49.728	354	501	0.0509272
1863	2	12735234	12739444	LOC408681	XP_016766255.1	FBgn0004914	FBgn0004914|FBtr0112846|CG9310|Hnf4|Hepatocyte	26.471	30.8	115	0.0509014
1864	10	8805463	8806834	LOC410218	XP_393701.1	FBgn0030306	FBgn0030306|FBtr0340294|CG1751|Spase25|Spase	49.171	181	18	0.0508557
1865	1	25129315	25130550	LOC102655636	XP_006571524.1	FBgn0039335	FBgn0039335|FBtr0084835|CG5127|Vps33B|Vacuolar	32.759	32.7	3	0.0508395
1866	12	5239981	5242557	LOC113219158						49	0.0508289
1867	4	11935256	11936685	LOC725678	XP_001120355.1	FBgn0038369	FBgn0038369|FBtr0334594|CG4560|Arpc3A|Actin-related	70.225	265	10	0.0508232
1868	2	10104829	10106838	LOC100576881	XP_026294957.1	FBgn0037322	FBgn0037322|FBtr0078797|CG10612|Or83a|Odorant	20.606	60.1	37	0.0508152
1869	8	3644429	3647080	LOC102655053						50	0.0507957
1870	11	12191134	12194076	LOC412277	XP_006566407.2	FBgn0286027	FBgn0286027|FBtr0080696|CG3688|Rnmt|RNA	45.363	351	8	0.0507924
1871	8	9505037	9525972	LOC411285	XP_016769117.1	FBgn0014863	FBgn0014863|FBtr0346967|CG1019|Mlp84B|Muscle	70.624	710	425	0.0507876
1872	8	8660536	8661930	LOC552215	XP_624595.2	FBgn0051248	FBgn0051248|FBtr0334669|CG31248|CG31248|	24.896	86.7	28	0.050766
1873	10	7527807	7542221	LOC551498	XP_026298952.1	FBgn0010905	FBgn0010905|FBtr0304619|CG16757|Spn|Spinophilin	51.462	572	32	0.0507504
1874	11	16079281	16081891	LOC408322	XP_391875.3	FBgn0036480	FBgn0036480|FBtr0303375|CG17081|Cep135|Centrosomal	24.194	32	17	0.0507353
1875	5	5933461	5935103	LOC113218775	XP_026296515.1	FBgn0033222	FBgn0033222|FBtr0113050|CG12824|CG12824|	26.562	31.6	19	0.0507195
1876	2	11473642	11553047	LOC724851	XP_001120755.1	FBgn0265598	FBgn0265598|FBtr0340366|CG44425|Bx|Beadex	81.395	243	1186	0.0507124
1877	4	66082	70202	LOC409543	XP_393050.2	FBgn0024889	FBgn0024889|FBtr0074881|CG8548|Kap-a1|karyopherin	61.302	685	27	0.0507101
1878	11	4669692	4675098	LOC100577161	XP_003251870.2	FBgn0035540	FBgn0035540|FBtr0073293|CG7452|Syx17|Syntaxin	43.182	31.6	28	0.0506861
1879	11	12230829	12233251	LOC410326	XP_006566414.1	FBgn0043364	FBgn0043364|FBtr0078083|CG4427|cbt|cabut	36.757	189	8	0.0506779
1880	1	4375803	4376815	LOC724233	XP_006561975.1	FBgn0005533	FBgn0005533|FBtr0076479|CG3922|RpS17|Ribosomal	80.916	219	21	0.0506773
1881	12	8092990	8101583	LOC552711	XP_026300180.1	FBgn0036235	FBgn0036235|FBtr0290131|CG6938|CG6938|	61.333	1119	145	0.0506717
1882	8	7700646	7703795	LOC552431	XP_006564615.1	FBgn0034484	FBgn0034484|FBtr0086313|CG11044|CG11044|	43.552	375	17	0.0506305
1883	3	1770671	1856806	LOC552297	XP_006557321.2	FBgn0029092	FBgn0029092|FBtr0088550|CG11804|ced-6|ced-6	26.087	67.4	3061	0.0506258
1884	4	449832	502649	LOC412013	XP_026295900.1	FBgn0038511	FBgn0038511|FBtr0083442|CG5873|cysu|Curly	79.772	1192	1903	0.0506217
1885	16	996532	1051698	LOC100576563	XP_003249156.2	FBgn0261811	FBgn0261811|FBtr0074804|CG11940|pico|pico	23.443	66.2	56	0.0505972
1886	8	1990395	1992371	LOC552034	XP_624417.1	FBgn0035283	FBgn0035283|FBtr0303152|CG12024|CG12024|	45.714	38.5	2	0.0505704
1887	13	6737854	6829299	LOC552377	XP_016771315.1	FBgn0004797	FBgn0004797|FBtr0347182|CG31991|mdy|midway	53.799	506	2270	0.0505584
1888	15	3803399	3805300	LOC409378	XP_392893.3	FBgn0038042	FBgn0038042|FBtr0082596|CG5657|Scgb|Sarcoglycan	33.692	163	8	0.0505512
1889	5	7002777	7005084	LOC724432	XP_006564230.1	FBgn0038235	FBgn0038235|FBtr0082986|CG8461|CG8461|	37.333	133	27	0.0505356
1890	1	17174818	17263513	LOC102654698						3055	0.050497
1891	5	8518202	8519283	LOC100576165	XP_003250517.1	FBgn0039291	FBgn0039291|FBtr0084873|CG13663|CG13663|	36.207	115	3	0.0504745
1892	1	18912676	18915090	LOC102655849						37	0.0504375
1893	11	12173483	12179509	LOC410324	XP_006566403.2	FBgn0003187	FBgn0003187|FBtr0080997|CG6433|qua|quail	30.052	239	89	0.0504328
1894	8	1743058	1743867	LOC100576663						8	0.0504321
1895	14	10150063	10152653	Blop	NP_001011606.1	FBgn0014019	FBgn0014019|FBtr0342591|CG5279|Rh5|Rhodopsin	53.372	404	47	0.0504229
1896	4	11564011	11565339	LOC100578779	XP_003250987.2	FBgn0034788	FBgn0034788|FBtr0071899|CG13532|CG13532|	28.333	82	13	0.0504177
1897	1	20548270	20555509	LOC726562	XP_026295530.1	FBgn0260935	FBgn0260935|FBtr0081986|CG9746|Vps15|Vacuolar	43.385	786	25	0.0504027
1898	10	3201027	3207206	LOC410015	XP_393502.3	FBgn0041775	FBgn0041775|FBtr0332639|CG10686|tral|trailer	72.807	165	31	0.0503467
1899	6	1919282	1967171	LOC413998	XP_026296952.1	FBgn0039492	FBgn0039492|FBtr0305050|CG6051|CG6051|	63.487	384	1258	0.0503439
1900	5	374218	376101	LOC100578534	XP_006572388.1	FBgn0050109	FBgn0050109|FBtr0340271|CG30109|CG30109|	55.556	83.6	19	0.0503276
1901	1	2050071	2065787	LOC413834	XP_016773107.2	FBgn0261854	FBgn0261854|FBtr0303434|CG42783|aPKC|atypical	74.043	897	308	0.0503153
1902	4	12045698	12050812	LOC410994	XP_394469.1	FBgn0003888	FBgn0003888|FBtr0072270|CG3401|bTub60D|b-Tubulin	92	852	68	0.050292
1903	11	13649300	13657512	LOC100576773	XP_016770623.2	FBgn0032910	FBgn0032910|FBtr0331378|CG9265|CG9265|	48.763	276	208	0.0502824
1904	8	11861933	11864248	LOC107964857						85	0.0502729
1905	6	1992466	2053652	LOC551086	XP_623488.3	FBgn0086758	FBgn0086758|FBtr0303935|CG31666|chinmo|Chronologically	65.152	177	85	0.0502702
1906	12	5219144	5225206	LOC552247	XP_026299962.1	FBgn0014018	FBgn0014018|FBtr0089341|CG11992|Rel|Relish	35.503	314	46	0.0502408
1907	5	2762749	2767510	LOC724431	XP_026296629.1	FBgn0037743	FBgn0037743|FBtr0082130|CG8412|Alg12|Alg12	48.659	547	45	0.0502403
1908	11	12435909	12446538	LOC552651	XP_625029.2	FBgn0266521	FBgn0266521|FBtr0079196|CG31641|stai|stathmin	43.182	202	173	0.0501958
1909	6	15397761	15403382	LOC100577214	XP_003251601.2	FBgn0004569	FBgn0004569|FBtr0075408|CG4531|aos|argos	55.422	183	155	0.0501716
1910	10	10954998	10956372	LOC102655339						38	0.0501695
1911	5	10014664	10017701	LOC408843	XP_392374.4	FBgn0041171	FBgn0041171|FBtr0073247|CG15010|ago|archipelago	21.586	61.6	26	0.0501617
1912	3	4372856	4374086	LOC726232	XP_001121988.2	FBgn0067622	FBgn0067622|FBtr0331643|CG33677|LSm-4|Like	26.214	66.2	12	0.0501333
1913	4	12179118	12181902	LOC409143	XP_026296056.1	FBgn0050375	FBgn0050375|FBtr0088799|CG30375|CG30375|	35.904	222	67	0.0501289
1914	11	12052101	12089361	LOC410322	XP_026299408.1	FBgn0026376	FBgn0026376|FBtr0330186|CG8865|Rgl|Ral	51.749	730	991	0.0501041
1915	1	113471	117037	LOC410664	XP_006557452.1	FBgn0015925	FBgn0015925|FBtr0089871|CG3730|csul|capsuleen	42.509	441	26	0.0500602
1916	10	11877921	11878885	LOC102655470	XP_026299259.1	FBgn0032860	FBgn0032860|FBtr0307019|CG15130|CG15130|	59.091	117	3	0.0500368
1917	1	10991118	11005672	LOC410728	XP_026297447.1	FBgn0267796	FBgn0267796|FBtr0347574|CG46121|Tmc|Transmembrane	57.111	504	235	0.0500355
1918	11	2602324	2605684	LOC100577771	XP_006559054.1	FBgn0033602	FBgn0033602|FBtr0088114|CG13222|Cpr47Ee|Cuticular	39.062	50.4	56	0.0500303
1919	6	6476579	6479682	LOC413971	XP_006564134.1	FBgn0262871	FBgn0262871|FBtr0083435|CG43226|lute|lute	44.519	372	15	0.0500079
1920	8	1923984	1927383	LOC410107	XP_006558925.1	FBgn0004870	FBgn0004870|FBtr0333268|CG9097|bab1|bric	64.035	178	16	0.0499952
1921	1	25354309	25387787	LOC410776	XP_394252.2	FBgn0024234	FBgn0024234|FBtr0343274|CG5562|gbb|glass	44.989	384	553	0.0499712
1922	15	7249144	7260072	LOC406096	XP_026301045.1	FBgn0259178	FBgn0259178|FBtr0474081|CG42283|5PtaseI|Inositol	53.071	451	197	0.0499641
1923	11	2556287	2562003	LOC102656737						121	0.0499123
1924	11	12180936	12183071	LOC552763	XP_006566404.2	FBgn0035918	FBgn0035918|FBtr0076647|CG5971|Cdc6|Cdc6	51.09	439	8	0.0498984
1925	9	10071255	10072348	LOC100576161						28	0.0498698
1926	6	6879685	6881374	LOC551099	XP_623500.2	FBgn0032101	FBgn0032101|FBtr0079774|CG9586|CG9586|	50.711	173	15	0.0498637
1927	13	8748634	8755669	LOC725542	XP_006564123.1	FBgn0037465	FBgn0037465|FBtr0081645|CG1105|CG1105|	27.945	155	132	0.0498527
1928	9	1135044	1136200	LOC107965829						11	0.0498438
1929	1	17151344	17151412	Mir3771						1	0.0498424
1930	1	24242210	24245935	MsrA	XP_006571522.1	FBgn0000565	FBgn0000565|FBtr0075553|CG7266|MsrA|Methionine	52.273	232	20	0.0498218
1931	12	8583116	8584860	LOC107965322	XP_016770902.1	FBgn0085638	FBgn0085638|FBtr0301790|CG41378|CG41378|	44.505	166	4	0.0497956
1932	8	8211553	8213300	LOC409544	XP_393051.1	FBgn0040078	FBgn0040078|FBtr0082226|CG4003|pont|pontin	83.077	764	6	0.0497355
1933	5	376104	379207	LOC725337	XP_006572387.1	FBgn0039189	FBgn0039189|FBtr0084628|CG18528|CG18528|	44.522	369	15	0.0496511
1934	16	1000799	1077238	LOC100577347	XP_026301702.1	FBgn0033633	FBgn0033633|FBtr0088133|CG7759|Smyd4-3|SET	30.816	244	2712	0.049643
1935	11	2248034	2255434	LOC726274	XP_003249426.1	FBgn0041711	FBgn0041711|FBtr0082757|CG9792|yellow-e|yellow-e	46.575	359	274	0.0496266
1936	14	7506843	7515302	LOC410501	XP_026300938.1	FBgn0038397	FBgn0038397|FBtr0083235|CG10185|CG10185|	68.096	2439	181	0.0496097
1937	5	452138	463035	LOC726916	XP_006572176.2	FBgn0020309	FBgn0020309|FBtr0335474|CG14938|crol|crooked	26.03	127	55	0.0496024
1938	6	15330666	15336329	LOC408871	XP_392401.3	FBgn0022359	FBgn0022359|FBtr0082324|CG4649|Sodh-2|Sorbitol	69.828	496	185	0.049555
1939	1	24095499	24108221	LOC408643	XP_392183.1	FBgn0033188	FBgn0033188|FBtr0336939|CG1600|Drat|Death	57.368	412	300	0.0495316
1940	7	3239973	3242099	LOC102654578						49	0.0495223
1941	2	10117134	10119750	Or50	XP_026302132.1	FBgn0023523	FBgn0023523|FBtr0070397|CG3206|Or2a|Odorant	22.901	44.3	73	0.0494932
1942	10	10691846	10695475	LOC726273	XP_001122025.2	FBgn0032341	FBgn0032341|FBtr0306139|CG6192|Reps|RALBP1	53.293	148	18	0.0494927
1943	1	14358547	14359333	LOC726220	XP_001121977.2	FBgn0047178	FBgn0047178|FBtr0075647|CG32147|CG32147|	32.87	110	4	0.0494791
1944	7	1719748	1750955	LOC413332	XP_006558861.1	FBgn0004167	FBgn0004167|FBtr0332056|CG12008|kst|karst	59.731	4674	654	0.0494354
1945	12	7677281	7679200	LOC724710	XP_001120601.2	FBgn0037986	FBgn0037986|FBtr0301724|CG14736|CG14736|	36.17	28.5	7	0.0494089
1946	15	4577647	4578541	LOC726125	XP_026301409.1	FBgn0085200	FBgn0085200|FBtr0305066|CG34171|CG34171|	27.66	28.9	16	0.0493525
1947	11	11145175	11147642	LOC107963960	XP_006566359.1	FBgn0010422	FBgn0010422|FBtr0332475|CG3710|TfIIS|RNA	62.222	381	13	0.0493507
1948	10	7656638	7688077	LOC410222	XP_006564541.1	FBgn0027339	FBgn0027339|FBtr0333213|CG11352|jim|jim	70.62	531	426	0.04935
1949	5	10909122	10931649	LOC409444	XP_006567775.1	FBgn0052626	FBgn0052626|FBtr0301046|CG32626|AMPdeam|AMP	69.935	1039	577	0.0493459
1950	5	482347	487739	LOC551520	XP_623918.4	FBgn0034697	FBgn0034697|FBtr0071790|CG11061|GM130|Golgi	48	85.9	28	0.0493134
1951	16	4850069	4853365	LOC412563	XP_006561444.3	FBgn0040212	FBgn0040212|FBtr0330374|CG4625|Gnpat|Glyceronephosphate	31.636	329	8	0.0493054
1952	1	24234131	24237607	LOC725044	XP_026301784.1	FBgn0039067	FBgn0039067|FBtr0084387|CG4448|wda|will	26.338	234	32	0.0492765
1953	3	4474098	4477111	LOC552613	XP_006559757.1	FBgn0030034	FBgn0030034|FBtr0343353|CG10555|CG10555|	63.077	95.1	6	0.0492631
1954	1	5783720	5803425	LOC550785	XP_623342.2	FBgn0000064	FBgn0000064|FBtr0306657|CG6058|Ald1|Aldolase	74.238	538	569	0.0492274
1955	2	12448648	12450882	LOC410849	XP_006569146.1	FBgn0264978	FBgn0264978|FBtr0335169|CG3539|Slh|SLY-1	63.736	856	25	0.0492166
1956	1	5775003	5778688	LOC725419	XP_026297472.1	FBgn0039149	FBgn0039149|FBtr0339243|CG18428|CG18428|	62.687	90.9	23	0.0491854
1957	2	15449020	15454586	LOC410811	XP_394287.5	FBgn0003969	FBgn0003969|FBtr0340416|CG9209|vap|vacuolar	72.159	1315	62	0.0491711
1958	5	242086	243550	LOC551867	XP_624256.1	FBgn0010265	FBgn0010265|FBtr0346454|CG13389|RpS13|Ribosomal	83.444	260	5	0.0491115
1959	8	8606438	8609428	LOC551950	XP_624335.1	FBgn0004623	FBgn0004623|FBtr0074949|CG8770|Gb76C|G	65.318	504	25	0.0491023
1960	11	11450640	11678693	LOC410317	XP_006566373.1	FBgn0029761	FBgn0029761|FBtr0331602|CG10706|SK|small	61.481	1026	7485	0.0490914
1961	14	9032481	9037081	LOC410541	XP_394020.3	FBgn0267351	FBgn0267351|FBtr0331977|CG15104|Topors|Topoisomerase	51.429	119	11	0.0490575
1962	3	8126655	8131347	LOC552571	XP_624950.1	FBgn0260945	FBgn0260945|FBtr0075945|CG10967|Atg1|Autophagy-related	52.056	738	13	0.0490541
1963	5	12730276	12732899	LOC724474	XP_001120336.2	FBgn0260771	FBgn0260771|FBtr0301275|CG42569|Larp7|La	44.944	171	9	0.0490182
1964	8	9391756	9448134	LOC409245	XP_003251165.1	FBgn0031738	FBgn0031738|FBtr0332039|CG9171|CG9171|	62.834	501	1500	0.0489771
1965	14	10574488	10577092	LOC409614	XP_393116.2	FBgn0036545	FBgn0036545|FBtr0333572|CG17035|GXIVsPLA2|GXIVsPLA2	53.125	244	19	0.048967
1966	6	16071044	16081187	LOC102655018						325	0.0489213
1967	3	623392	625172	LOC113218654						11	0.0489161
1968	11	7984119	8042314	LOC100577455	XP_006563366.1	FBgn0053265	FBgn0053265|FBtr0076063|CG33265|Muc68E|Mucin	28.856	54.3	387	0.0489119
1969	2	10149997	10152787	LOC102655435	XP_016773537.1	FBgn0030715	FBgn0030715|FBtr0074133|CG12697|Or13a|Odorant	25.385	75.5	26	0.0489099
1970	1	21729908	21731216	LOC551893	XP_624282.1	FBgn0264694	FBgn0264694|FBtr0082406|CG6719|mgr|merry-go-round	60.92	226	9	0.0489044
1971	11	11956327	12051973	LOC410320	XP_006566388.1	FBgn0264006	FBgn0264006|FBtr0330416|CG43749|dysc|dyschronic	43.836	378	1159	0.0488997
1972	2	15816211	15827587	Dnmt3	XP_026302146.1	FBgn0026573	FBgn0026573|FBtr0088042|CG8290|ADD1|ADD	23.684	43.9	189	0.0488871
1973	5	7085951	7114292	LOC724563	XP_001120452.2	FBgn0039527	FBgn0039527|FBtr0085202|CG5639|CG5639|	35.476	472	697	0.0488827
1974	10	7516961	7518412	LOC724457	XP_001120319.3	FBgn0038032	FBgn0038032|FBtr0347003|CG10096|CG10096|	25.287	28.9	6	0.0488672
1975	1	16755373	16759358	LOC113219125						93	0.0488552
1976	9	9737972	9739276	LOC113219014	XP_026298749.1	FBgn0052040	FBgn0052040|FBtr0076440|CG32040|CG32040|	23.602	38.1	51	0.0488524
1977	12	4935819	4948817	LOC100577888	XP_016770849.2	FBgn0026391	FBgn0026391|FBtr0080279|CG16961|Or33b|Odorant	23.78	58.9	614	0.0488384
1978	5	8392400	8393723	LOC102653596	XP_006564812.1	FBgn0030385	FBgn0030385|FBtr0336964|CG15732|Ir11a|Ionotropic	35.897	31.2	17	0.0488195
1979	14	3419674	3422107	LOC550858	XP_006560063.1	FBgn0265184	FBgn0265184|FBtr0339103|CG44249|CG44249|	44.068	102	16	0.0488079
1980	7	10770615	10793045	LOC551224	XP_006565548.1	FBgn0039640	FBgn0039640|FBtr0335406|CG14516|superdeath|Suppressor	35.022	425	664	0.0487981
1981	4	6739214	6742056	LOC724511	XP_001120384.3	FBgn0028647	FBgn0028647|FBtr0300735|CG11902|CG11902|	32.404	130	65	0.0487905
1982	14	8226752	8228335	LOC724879	XP_001120779.3	FBgn0032247	FBgn0032247|FBtr0080024|CG5188|CG5188|	49.342	306	7	0.0487857
1983	11	10539841	10542799	LOC725287	XP_001121155.2	FBgn0033814	FBgn0033814|FBtr0340493|CG4670|Qsox1|Quiescin	31.804	330	8	0.0487782
1984	14	5128773	5149726	LOC410487	XP_393966.1	FBgn0030328	FBgn0030328|FBtr0333797|CG2446|Amun|Amun	60.248	344	314	0.0487728
1985	16	3916311	3919733	LOC100578558						69	0.0487511
1986	15	8306616	8347879	LOC409680	XP_006563712.2	FBgn0039530	FBgn0039530|FBtr0335246|CG5586|Tusp|Tusp	54.257	873	993	0.0487485
1987	9	1638156	1639775	LOC550692	XP_623088.2	FBgn0003687	FBgn0003687|FBtr0071679|CG9874|Tbp|TATA	64.444	414	5	0.0487467
1988	11	12223061	12227752	LOC410325	XP_393806.2	FBgn0028479	FBgn0028479|FBtr0079858|CG4389|Mtpa|Mitochondrial	59.226	919	26	0.0486726
1989	4	6987179	7054578	LOC100578609	XP_026296189.1	FBgn0261046	FBgn0261046|FBtr0330211|CG31190|Dscam3|Down	29.412	30.8	308	0.0486676
1990	7	925511	939349	LOC411186	XP_006558156.1	FBgn0051272	FBgn0051272|FBtr0082312|CG31272|CG31272|	33.991	285	331	0.0486657
1991	4	11895536	11901521	LOC725434	XP_006567259.2	FBgn0039728	FBgn0039728|FBtr0085545|CG7896|CG7896|	44.102	976	170	0.0486603
1992	10	11830438	11835704	LOC724909	XP_001120810.2	FBgn0031267	FBgn0031267|FBtr0078074|CG13688|Ipk2|Ipk2	40	179	30	0.048646
1993	8	2754403	2759443	PRF	NP_001011626.2	FBgn0000308	FBgn0000308|FBtr0309213|CG9553|chic|chickadee	81.746	228	83	0.0486395
1994	11	4322818	4346629	LOC725069	XP_026299582.1	FBgn0028491	FBgn0028491|FBtr0340201|CG2930|CG2930|	48.988	648	163	0.0486377
1995	11	11125399	11128016	LOC102655147	XP_016770788.1	FBgn0030204	FBgn0030204|FBtr0071462|CG15302|Or9a|Odorant	21.495	51.2	93	0.048585
1996	1	6592300	6597327	LOC100578907	XP_003250243.1	FBgn0035113	FBgn0035113|FBtr0072524|CG17142|pyx|pyrexia	32.056	90.5	15	0.048567
1997	9	7077128	7157190	LOC100577266						2789	0.0485615
1998	12	4922224	4926859	LOC102653716	XP_026300185.1	FBgn0026398	FBgn0026398|FBtr0077873|CG12193|Or22a|Odorant	23.14	59.7	274	0.0485496
1999	5	10344987	10348956	LOC724743	XP_006567838.1	FBgn0033739	FBgn0033739|FBtr0308613|CG8529|Dyb|Dystrobrevin	40	32.7	39	0.0485385
[truncated: 10,357 more rows]

## Sheet: S6 GO enrichment
Enrichment FDR	nGenes	Pathway Genes	Fold Enrichment	Pathway	URL	Genes
0.00739448	2	7	238.308	Stearoyl-CoA 9-desaturase activity	http://amigo.geneontology.org/amigo/term/GO:0004768	CG8630 Desat1
0.00739448	2	7	238.308	Acyl-CoA desaturase activity	http://amigo.geneontology.org/amigo/term/GO:0016215	CG8630 Desat1
0.00739448	2	9	198.59	Unsaturated fatty acid biosynthetic proc.	http://amigo.geneontology.org/amigo/term/GO:0006636	CG8630 Desat1
0.00739448	2	8	198.59	Oxidoreductase activity, acting on paired donors, with oxidation of a pair of do	http://amigo.geneontology.org/amigo/term/GO:0016717	CG8630 Desat1
0.0161895	2	25	85.1099	Biosynthesis of unsaturated fatty acids	http://www.genome.jp/kegg-bin/show_pathway?dme01040	CG8630 Desat1
0.0186428	2	37	66.1966	Reg. of female receptivity	http://amigo.geneontology.org/amigo/term/GO:0045924	bol CG9997
0.0314725	2	44	49.6474	Female mating behavior	http://amigo.geneontology.org/amigo/term/GO:0060180	bol CG9997
0.0392097	2	39	39.7179	Response to carbohydrate	http://amigo.geneontology.org/amigo/term/GO:0009743	Pdxk Desat1
0.0136663	3	82	29.3001	Male meiotic nuclear division	http://amigo.geneontology.org/amigo/term/GO:0007140	His3.3B Arf51F nudE
0.0161895	3	175	23.8308	Oxidoreductase activity, acting on paired donors, with incorporation or reductio	http://amigo.geneontology.org/amigo/term/GO:0016705	Coq6 CG8630 Desat1
0.017866	3	124	22.3413	Mating behavior	http://amigo.geneontology.org/amigo/term/GO:0007617	bol CG9997 Desat1
0.0186428	3	143	20.3103	Mating	http://amigo.geneontology.org/amigo/term/GO:0007618	bol CG9997 Desat1
0.0186428	3	135	20.3103	Reproductive behavior	http://amigo.geneontology.org/amigo/term/GO:0019098	bol CG9997 Desat1
0.0115577	4	212	15.5757	Meiotic cell cycle proc.	http://amigo.geneontology.org/amigo/term/GO:1903046	His3.3B bol Arf51F nudE
0.0151079	4	241	13.4637	Small molecule biosynthetic proc.	http://amigo.geneontology.org/amigo/term/GO:0044283	Coq6 CG8630 Pdxk Desat1
0.0186428	4	316	10.7832	Male gamete generation	http://amigo.geneontology.org/amigo/term/GO:0048232	His3.3B bol Arf51F nudE
0.0392097	6	1077	4.39682	Sexual reproduction	http://amigo.geneontology.org/amigo/term/GO:0019953	His3.3B bol Arf51F nudE CG9997 Desat1
0.0392097	6	1077	4.39682	Multi-organism reproductive proc.	http://amigo.geneontology.org/amigo/term/GO:0044703	His3.3B bol Arf51F nudE CG9997 Desat1
